# Supplementary material for: 1-[3-(4-Chloro­phen­yl)-6-methyl-1,6-di­hydro-1,2,4,5-tetra­zin-1-yl]ethanone
Source: Acta Crystallogr Sect E Struct Rep Online. 2010 Sep 30;66(Pt 10):o2651. doi: 10.1107/S1600536810037839 (PMC2983429; doi:10.1107/S1600536810037839)
Supplement: Supplementary file 2 [file e-66-o2651-Isup2.hkl]

# 
# h,k,l, Fc-squared, Fo-squared, sigma(Fo-squared) and status flag 
# 
data_I
_shelx_title ' BO602 in Pbca' 
_shelx_refln_list_code          4 
_shelx_F_calc_maximum      268.66 
_exptl_crystal_F_000      1040.00 
_reflns_d_resolution_high  0.7701 
 
loop_ 
 _symmetry_equiv_pos_as_xyz 
 'x, y, z' 
 '-x+1/2, -y, z+1/2' 
 '-x, y+1/2, -z+1/2' 
 'x+1/2, -y+1/2, -z' 
 '-x, -y, -z' 
 'x-1/2, y, -z-1/2' 
 'x, -y-1/2, z-1/2' 
 '-x-1/2, y-1/2, z' 
 
_cell_length_a    15.1649 
_cell_length_b     8.0452 
_cell_length_c    19.3490 
_cell_angle_alpha  90.000 
_cell_angle_beta   90.000 
_cell_angle_gamma  90.000 
 
_shelx_F_squared_multiplier     1.000 
 
loop_ 
 _refln_index_h 
 _refln_index_k 
 _refln_index_l 
 _refln_F_squared_calc 
 _refln_F_squared_meas 
 _refln_F_squared_sigma 
 _refln_observed_status 
   4   0   0     1688.53     1328.98     10.72 o 
   6   0   0    12534.15    12777.29     83.74 o 
   8   0   0     5837.39     6191.37     57.86 o 
  10   0   0        1.24        2.28      9.79 o 
  12   0   0    16704.99    17336.34    178.00 o 
  14   0   0     8932.40     9672.12    148.86 o 
  18   0   0      491.70      560.35     48.42 o 
   2   1   0     3195.16     3019.64     18.34 o 
   4   1   0     6232.26     6076.18     34.07 o 
   6   1   0     1444.28     1461.26     15.00 o 
   8   1   0     2823.84     2995.50     61.86 o 
  10   1   0     5614.97     5533.40    132.98 o 
  12   1   0     2406.81     2426.46     49.23 o 
  14   1   0      964.79     1023.24     40.16 o 
  16   1   0     3292.58     3565.93     71.99 o 
  18   1   0      360.27      393.10     39.87 o 
   0   2   0     2457.58     2184.55     49.84 o 
   2   2   0     6135.10     5918.98     44.37 o 
   4   2   0     1110.87     1171.99     11.34 o 
   6   2   0      634.05      679.93      9.92 o 
   8   2   0     1305.14     1416.59     19.15 o 
  10   2   0       72.15       54.05      6.53 o 
  12   2   0       28.07       70.08     12.05 o 
  14   2   0      216.03      202.22     25.04 o 
  16   2   0      388.79      424.90     29.00 o 
  18   2   0      100.92       75.66     17.74 o 
   2   3   0     1239.77     1195.38     14.67 o 
   4   3   0     7902.92     7764.46     58.40 o 
   6   3   0     1654.42     1736.90     44.82 o 
   8   3   0     6286.28     6710.51     95.22 o 
  10   3   0     2146.28     2290.95     50.72 o 
  12   3   0     1445.21     1511.17     36.59 o 
  14   3   0      433.70      449.40     19.03 o 
  16   3   0      113.61      143.46     19.67 o 
  18   3   0      425.44      424.93     48.77 o 
   0   4   0     2747.85     2817.27     49.19 o 
   2   4   0      375.28      266.15      9.86 o 
   4   4   0     5847.18     6102.28     68.21 o 
   6   4   0     3678.28     3695.32     49.70 o 
   8   4   0     6374.14     6372.35     62.47 o 
  10   4   0      540.43      523.86     28.64 o 
  12   4   0     4231.45     4523.04     69.67 o 
  14   4   0       28.17       61.18     35.69 o 
  16   4   0      304.50      335.40     40.03 o 
  18   4   0      560.82      582.15     83.74 o 
   2   5   0      408.67      354.28     19.05 o 
   4   5   0       33.33       28.37      6.76 o 
   6   5   0       82.30       62.54      3.78 o 
   8   5   0        2.31       15.87      7.14 o 
  10   5   0     2088.69     2187.44     38.35 o 
  12   5   0        4.43       17.74      7.55 o 
  14   5   0        1.48       21.62      9.03 o 
  16   5   0       30.21       44.15     19.87 o 
   0   6   0       41.26       42.54      4.41 o 
   2   6   0     1982.71     2065.76     49.65 o 
   4   6   0      484.27      494.10     28.57 o 
   6   6   0        3.69       11.92      6.22 o 
   8   6   0       45.31       53.98      9.90 o 
  10   6   0        5.51       34.12     11.55 o 
  12   6   0     1494.82     1539.64     49.52 o 
  14   6   0       64.08       49.26     14.85 o 
  16   6   0       17.43       33.92     30.02 o 
   2   7   0     2107.31     2019.15     46.00 o 
   4   7   0     2250.89     2277.65     48.91 o 
   6   7   0      104.77       91.67     11.65 o 
   8   7   0      161.88      147.50     16.84 o 
  10   7   0        0.21       14.10     10.93 o 
  12   7   0       54.87       56.79     14.28 o 
  14   7   0      295.01      285.11     50.63 o 
   0   8   0     1317.84     1342.99     65.20 o 
   2   8   0      538.00      515.00     30.88 o 
   4   8   0      370.79      406.17     30.54 o 
   6   8   0      382.90      438.75     27.48 o 
   8   8   0     1342.37     1374.43     83.89 o 
  10   8   0       32.55       92.02     35.84 o 
  12   8   0      564.42      591.37     53.79 o 
   2   9   0      202.77      288.19     34.77 o 
   4   9   0       49.59       97.01     24.53 o 
   6   9   0      162.33      164.51     24.19 o 
   8   9   0      423.08      437.17     57.54 o 
   0  10   0       78.68      105.89     28.70 o 
   2  10   0      590.52      719.44     95.33 o 
   4  10   0        6.84       37.47     19.32 o 
   2   1   1     4578.89     4421.97     16.54 o 
   3   1   1     1203.64     1173.56      7.60 o 
   4   1   1     1015.54      947.27      5.48 o 
   5   1   1     1680.43     1639.25      7.47 o 
   6   1   1      390.32      392.74      5.76 o 
   7   1   1        0.79        9.56      2.32 o 
   8   1   1     2805.73     2977.65     42.49 o 
   9   1   1      496.97      481.64     12.66 o 
  10   1   1      805.74      821.39     15.56 o 
  11   1   1      935.90      894.62     16.51 o 
  12   1   1      180.27      195.51      6.86 o 
  13   1   1     1718.28     1752.01     24.75 o 
  14   1   1       63.12       69.55     10.70 o 
  15   1   1      135.73      147.00     13.78 o 
  16   1   1     1002.09     1112.96     50.28 o 
  17   1   1        8.19       29.25      9.13 o 
  18   1   1      216.87      202.54     19.15 o 
  19   1   1      243.51      239.05     22.20 o 
   0   2   1    72177.12    72921.83    298.76 o 
   1   2   1    16942.17    16920.28     55.85 o 
   2   2   1      178.69      214.22      2.96 o 
   3   2   1     2623.71     2545.54     12.89 o 
   4   2   1       81.09       80.42      2.73 o 
   5   2   1       12.80       18.31      1.69 o 
   6   2   1     2392.22     2213.27     12.50 o 
   7   2   1      367.79      383.48      6.03 o 
   8   2   1     6361.29     6605.51     50.12 o 
   9   2   1        0.24        8.04      3.12 o 
  10   2   1      104.11       80.59      8.58 o 
  11   2   1      835.29      830.08     20.86 o 
  12   2   1     8560.55     9073.46     50.87 o 
  13   2   1       20.15       32.80      6.07 o 
  14   2   1      703.41      773.54     23.37 o 
  15   2   1        0.29       28.50     16.84 o 
  16   2   1      205.06      194.95     17.41 o 
  17   2   1      159.73      151.77     15.35 o 
  18   2   1      228.61      232.46     21.04 o 
  19   2   1      130.28      126.73     22.59 o 
   1   3   1       12.80       18.79      2.02 o 
   2   3   1     3547.76     3285.33     18.21 o 
   3   3   1      560.95      494.01      5.08 o 
   4   3   1     2406.32     2203.76     16.67 o 
   5   3   1     3626.07     3723.38     18.64 o 
   6   3   1       11.12       15.32      2.10 o 
   7   3   1       71.64       72.43      3.82 o 
   8   3   1      548.67      518.14     15.61 o 
   9   3   1      530.81      542.24      9.36 o 
  10   3   1     2617.50     2580.23     28.62 o 
  11   3   1      401.27      411.16     12.35 o 
  12   3   1      651.17      676.49     16.26 o 
  13   3   1        6.90       17.74      5.30 o 
  14   3   1       20.42       28.45      6.48 o 
  15   3   1       13.17       26.00      9.07 o 
  16   3   1      401.00      455.63     22.30 o 
  17   3   1      231.46      223.35     16.50 o 
  18   3   1     1059.12     1029.17     54.39 o 
   0   4   1      406.36      453.16     12.49 o 
   1   4   1     3099.21     3179.01    108.83 o 
   2   4   1        2.56       10.67      3.05 o 
   3   4   1      202.53      214.55      5.96 o 
   4   4   1      393.50      371.19      8.03 o 
   5   4   1     1384.59     1456.77     16.85 o 
   6   4   1      152.74      136.40      4.90 o 
   7   4   1        9.48       15.83      2.40 o 
   8   4   1     2066.10     1992.44     24.09 o 
   9   4   1      426.28      460.49     12.13 o 
  10   4   1       14.27       18.07      2.74 o 
  11   4   1       90.15       75.82      5.01 o 
  12   4   1        3.32       38.18      7.78 o 
  13   4   1      351.73      355.11     13.32 o 
  14   4   1       75.63       63.00      8.89 o 
  15   4   1       83.81       95.70      9.01 o 
  16   4   1       85.50       77.07     14.18 o 
  17   4   1       64.23       71.37     17.90 o 
  18   4   1      174.87      143.11     28.32 o 
   1   5   1      537.80      507.64     14.69 o 
   2   5   1      428.69      402.76     16.96 o 
   3   5   1      121.56      117.14      6.93 o 
   4   5   1     1807.33     1862.10     33.07 o 
   5   5   1        1.84       18.27      7.17 o 
   6   5   1      235.34      219.16      5.26 o 
   7   5   1      519.26      472.74     12.73 o 
   8   5   1      408.05      409.19      9.02 o 
   9   5   1      552.32      502.91     11.19 o 
  10   5   1      409.78      403.64     11.98 o 
  11   5   1      934.05      910.25     16.09 o 
  12   5   1       23.00       30.82      5.49 o 
  13   5   1      131.20      131.55      8.76 o 
  14   5   1        7.78       17.99      5.47 o 
  15   5   1        5.26       16.99      7.67 o 
  16   5   1       66.91       70.43     19.09 o 
  17   5   1        5.18       29.76     17.29 o 
   0   6   1     1378.93     1399.69     20.89 o 
   1   6   1        0.88       11.26      3.09 o 
   2   6   1      209.55      211.23      9.98 o 
   3   6   1       13.61       27.64      6.27 o 
   4   6   1     2152.09     2157.73     59.17 o 
   5   6   1        1.00       26.75      6.71 o 
   6   6   1      428.57      429.07     14.88 o 
   7   6   1        3.50       19.48      7.75 o 
   8   6   1     1264.09     1300.65     26.05 o 
   9   6   1      457.50      453.77     14.85 o 
  10   6   1      197.00      218.97     12.63 o 
  11   6   1      105.52      113.93     14.90 o 
  12   6   1      465.43      494.31     22.96 o 
  13   6   1       53.82       51.79     11.22 o 
  14   6   1      272.52      309.61     18.56 o 
  15   6   1      158.27      137.63     14.55 o 
  16   6   1        0.56       11.86     13.54 o 
   1   7   1      257.75      247.06     11.13 o 
   2   7   1      843.34      861.00     17.76 o 
   3   7   1      396.38      396.43     16.75 o 
   4   7   1       25.13       29.23      6.02 o 
   5   7   1      134.54      116.73      9.26 o 
   6   7   1      217.95      218.66     10.69 o 
   7   7   1      112.24      128.50      8.98 o 
   8   7   1      186.70      155.20     10.31 o 
   9   7   1       24.18       42.66      7.72 o 
  10   7   1      311.15      315.53     13.64 o 
  11   7   1      195.97      207.29     15.59 o 
  12   7   1       24.55       34.90      9.16 o 
  13   7   1        9.04       21.54      7.46 o 
  14   7   1      222.87      248.96     21.83 o 
   0   8   1       73.65       79.66     16.88 o 
   1   8   1        4.86       21.15      9.60 o 
   2   8   1      281.08      343.38     19.64 o 
   3   8   1      177.59      217.15     18.66 o 
   4   8   1        1.93       19.62      6.81 o 
   5   8   1      212.23      204.28     12.12 o 
   6   8   1       73.81       71.34     10.37 o 
   7   8   1        1.94       15.73      5.99 o 
   8   8   1      198.49      188.24     14.91 o 
   9   8   1        4.55       14.48      6.87 o 
  10   8   1      268.39      249.58     16.71 o 
  11   8   1       56.68       55.34     12.48 o 
  12   8   1       59.26       57.69     11.28 o 
   1   9   1       22.16       46.71     11.29 o 
   2   9   1        7.45       20.87      8.52 o 
   3   9   1       65.44       66.49     12.59 o 
   4   9   1        9.64       25.14      9.78 o 
   5   9   1        0.01       31.37     10.77 o 
   6   9   1       61.73       49.28     10.74 o 
   7   9   1      196.12      161.87     15.91 o 
   8   9   1        2.22        6.95      9.95 o 
   9   9   1      109.96      107.02     15.95 o 
   0  10   1       79.86       75.67     18.93 o 
   1  10   1        3.96       19.41     10.71 o 
   2  10   1      100.99       99.00     21.04 o 
   3  10   1      481.94      508.92     32.91 o 
   4  10   1      102.14       88.25     14.29 o 
   5  10   1        9.73       21.60      9.73 o 
   2   0   2     7342.97     6996.89     27.25 o 
   3   0   2    10006.33     9574.69     36.50 o 
   4   0   2     5083.20     4970.74     23.45 o 
   5   0   2       46.69       64.07      3.22 o 
   6   0   2      834.10      700.45      7.33 o 
   7   0   2     7338.56     8092.52     93.80 o 
   8   0   2      650.96      613.59     10.05 o 
   9   0   2        3.42        9.55      2.14 o 
  10   0   2      196.35      188.83      5.78 o 
  11   0   2     1549.56     1433.74     27.94 o 
  12   0   2     2346.10     2578.01     61.26 o 
  13   0   2     1761.07     1779.50     48.50 o 
  14   0   2      515.42      498.14     28.83 o 
  15   0   2      782.59      880.81     56.29 o 
  16   0   2      123.74      151.66     29.58 o 
  17   0   2       19.20       11.38      9.60 o 
  18   0   2      749.12      706.80     35.88 o 
  19   0   2      275.94      361.03     37.43 o 
   1   1   2     4907.00     4705.97     17.68 o 
   2   1   2     2770.20     2715.19     12.62 o 
   3   1   2     3942.84     3699.63     14.34 o 
   4   1   2     3835.23     3622.63     14.00 o 
   5   1   2      318.41      374.33      3.98 o 
   6   1   2     2062.83     1928.39     10.25 o 
   7   1   2     1693.59     1818.17     12.89 o 
   8   1   2     1713.50     1774.48     22.59 o 
   9   1   2        7.84       18.48      3.18 o 
  10   1   2     3589.55     3543.07     57.87 o 
  11   1   2       71.15       50.25      3.68 o 
  12   1   2     1992.99     2029.96     23.40 o 
  13   1   2     3365.17     3417.42     44.67 o 
  14   1   2      115.89      118.37      7.28 o 
  15   1   2      125.56      113.33     12.67 o 
  16   1   2       77.26       73.01     17.71 o 
  17   1   2       41.44       43.80     11.15 o 
  18   1   2      357.98      412.58     22.05 o 
  19   1   2      186.47      173.88     20.31 o 
   0   2   2     9480.19     9463.96     55.95 o 
   1   2   2     8279.17     8229.78     29.83 o 
   2   2   2     2219.22     2283.46     10.08 o 
   3   2   2     1650.23     1668.23     11.76 o 
   4   2   2     1511.26     1437.12      8.80 o 
   5   2   2      851.97      847.62      7.04 o 
   6   2   2        5.87       16.83      1.72 o 
   7   2   2       97.96       97.60      2.92 o 
   8   2   2      166.83      176.71      6.01 o 
   9   2   2      261.14      242.17      7.62 o 
  10   2   2      145.06      157.95      9.26 o 
  11   2   2      190.33      172.25      7.60 o 
  12   2   2      608.84      615.51     14.79 o 
  13   2   2      814.15      813.12     17.59 o 
  14   2   2      104.01       96.37     11.35 o 
  15   2   2      201.53      159.37     13.41 o 
  16   2   2      188.41      175.55     14.74 o 
  17   2   2       12.02       20.81      9.91 o 
  18   2   2        4.32       17.09      8.80 o 
  19   2   2        0.11       14.47      9.66 o 
   1   3   2     6745.08     6858.47     32.87 o 
   2   3   2      556.01      526.42      4.99 o 
   3   3   2        1.47        7.95      1.97 o 
   4   3   2     1393.70     1405.34      9.26 o 
   5   3   2      178.87      187.41      4.46 o 
   6   3   2       15.00       18.83      2.30 o 
   7   3   2       51.64       39.02      2.93 o 
   8   3   2       53.73       41.71      2.81 o 
   9   3   2       15.93       22.83      2.52 o 
  10   3   2      134.86      113.74      6.19 o 
  11   3   2      364.84      413.79     12.47 o 
  12   3   2      410.58      404.71     12.45 o 
  13   3   2      409.12      419.09     14.39 o 
  14   3   2      312.50      311.02     17.62 o 
  15   3   2      131.08       97.10      9.81 o 
  16   3   2     1186.47     1286.82     47.48 o 
  17   3   2       67.35       64.86     17.29 o 
  18   3   2      150.87      175.95     18.90 o 
   0   4   2    26638.96    26909.56    327.35 o 
   1   4   2     6238.26     6387.83     58.91 o 
   2   4   2      939.34      884.95     10.74 o 
   3   4   2       23.69       26.45      2.20 o 
   4   4   2       12.06       11.52      1.56 o 
   5   4   2      331.11      378.99      9.01 o 
   6   4   2     1051.23      980.60     16.19 o 
   7   4   2      369.87      388.48     10.27 o 
   8   4   2      798.19      772.41     17.14 o 
   9   4   2       63.64       62.24      4.26 o 
  10   4   2      146.16      131.24      5.20 o 
  11   4   2      704.40      686.31     12.42 o 
  12   4   2     2026.21     2014.50     35.36 o 
  13   4   2        0.12       11.31      5.77 o 
  14   4   2      949.85      979.80     25.80 o 
  15   4   2      371.21      370.72     14.88 o 
  16   4   2        3.59       14.10     11.94 o 
  17   4   2       56.06       54.73     11.68 o 
  18   4   2      208.35      178.54     16.66 o 
   1   5   2     1363.26     1323.64     15.42 o 
   2   5   2     4581.09     4732.97     79.94 o 
   3   5   2      218.98      220.95      8.43 o 
   4   5   2     1700.49     1694.53     26.89 o 
   5   5   2      242.42      252.72      5.96 o 
   6   5   2      643.33      654.00     10.63 o 
   7   5   2      135.12      118.19      4.83 o 
   8   5   2      836.30      814.16     19.68 o 
   9   5   2      517.63      543.04     11.69 o 
  10   5   2     1578.96     1565.48     22.40 o 
  11   5   2     1088.04     1083.84     21.31 o 
  12   5   2        9.24       14.68      5.21 o 
  13   5   2        0.04       13.61      4.22 o 
  14   5   2     1179.12     1159.68     25.47 o 
  15   5   2       91.82       90.53     11.82 o 
  16   5   2      822.76      931.11     77.16 o 
  17   5   2      180.84      212.14     26.25 o 
   0   6   2      455.36      407.62     10.44 o 
   1   6   2        3.32        7.47      2.19 o 
   2   6   2     3756.27     3857.22     74.22 o 
   3   6   2     1203.43     1165.06     22.45 o 
   4   6   2      229.63      223.25     11.45 o 
   5   6   2      852.04      910.26     18.04 o 
   6   6   2      121.89      133.49      9.07 o 
   7   6   2       12.61       19.54      5.93 o 
   8   6   2      254.53      269.23     11.50 o 
   9   6   2     1789.78     1780.69     24.66 o 
  10   6   2      652.98      653.19     16.22 o 
  11   6   2      679.44      665.54     23.24 o 
  12   6   2      248.26      260.05     17.15 o 
  13   6   2      173.83      151.90     14.66 o 
  14   6   2      355.62      376.77     19.63 o 
  15   6   2       57.18       56.75     11.31 o 
  16   6   2        9.20       12.75     12.02 o 
   1   7   2      762.21      728.42     30.26 o 
   2   7   2       49.66       61.68      7.41 o 
   3   7   2      781.20      792.26     19.17 o 
   4   7   2       57.09       66.79      7.21 o 
   5   7   2     1359.30     1401.67     26.12 o 
   6   7   2        0.14       12.86      5.13 o 
   7   7   2        0.01       14.34      5.33 o 
   8   7   2       44.74       47.17      7.82 o 
   9   7   2      502.06      486.31     16.98 o 
  10   7   2       14.55       38.76     12.05 o 
  11   7   2       27.93       39.32     11.10 o 
  12   7   2       13.95       19.97      8.58 o 
  13   7   2        0.08       16.72      7.44 o 
  14   7   2      259.85      231.00     17.83 o 
   0   8   2        7.23       28.83     15.42 o 
   1   8   2       62.63       67.05     13.13 o 
   2   8   2       27.06       27.55      9.24 o 
   3   8   2      517.03      559.89     23.39 o 
   4   8   2      160.86      149.60     14.97 o 
   5   8   2      201.07      180.21     10.77 o 
   6   8   2      202.81      209.02     11.49 o 
   7   8   2        7.73       13.63      5.85 o 
   8   8   2      623.34      612.51     26.27 o 
   9   8   2        1.73       16.83      8.39 o 
  10   8   2        3.35       21.69      8.73 o 
  11   8   2      107.20       83.26     11.33 o 
  12   8   2       20.33       26.71      8.56 o 
   1   9   2        0.97       20.67     10.22 o 
   2   9   2      482.54      495.22     22.08 o 
   3   9   2        0.00       20.96      9.91 o 
   4   9   2       40.32       34.47      9.98 o 
   5   9   2       13.83       30.39     11.32 o 
   6   9   2        5.72       17.30      8.43 o 
   7   9   2       28.78       32.68     10.24 o 
   8   9   2        8.46       27.07     13.97 o 
   9   9   2      103.20      122.64     33.48 o 
   0  10   2       33.45       38.60     18.48 o 
   1  10   2       95.04      100.16     13.71 o 
   2  10   2        9.13       38.01     13.63 o 
   3  10   2      291.04      270.66     35.19 o 
   4  10   2       37.45       46.07     13.98 o 
   5  10   2       19.30       30.88     11.62 o 
   1   1   3      209.47      214.56      3.57 o 
   2   1   3      257.42      265.45      4.48 o 
   3   1   3      169.24      152.50      3.88 o 
   4   1   3    14891.33    15025.32     48.75 o 
   5   1   3      472.81      449.86      5.33 o 
   6   1   3       64.37       61.33      2.38 o 
   7   1   3     5466.84     5712.67     35.39 o 
   8   1   3       97.12       67.86      4.90 o 
   9   1   3      207.55      220.99      7.68 o 
  10   1   3     3523.45     3485.81     75.64 o 
  11   1   3      150.78      146.94      5.59 o 
  12   1   3       13.83       15.87      2.76 o 
  13   1   3       65.43       73.26      5.27 o 
  14   1   3      304.51      275.25     13.31 o 
  15   1   3       62.59       54.92     10.30 o 
  16   1   3      345.76      353.73     24.76 o 
  17   1   3       11.84       18.95     10.49 o 
  18   1   3      534.30      574.71     25.41 o 
  19   1   3      408.08      443.09     34.54 o 
   0   2   3      984.07      800.39     14.66 o 
   1   2   3    19986.65    20605.37     95.92 o 
   2   2   3      163.76      137.25      3.69 o 
   3   2   3     1858.97     1745.02     11.01 o 
   4   2   3     2684.00     2635.39     13.85 o 
   5   2   3     1448.62     1598.52     12.93 o 
   6   2   3     3645.35     3460.83     19.85 o 
   7   2   3      267.81      343.13      5.67 o 
   8   2   3       83.70       46.91      2.98 o 
   9   2   3      277.42      262.55      5.83 o 
  10   2   3        1.01       10.41      2.36 o 
  11   2   3      870.72      842.59     22.96 o 
  12   2   3      926.98      904.75     21.61 o 
  13   2   3      571.02      559.73     14.22 o 
  14   2   3        9.49       19.35      5.98 o 
  15   2   3       35.27       37.14      9.04 o 
  16   2   3        0.21       14.61      8.87 o 
  17   2   3      282.13      240.06     30.45 o 
  18   2   3     1182.57     1305.34     73.13 o 
  19   2   3       87.31       78.14     12.82 o 
   1   3   3     2517.42     2410.97     15.91 o 
   2   3   3    13246.65    13334.23     52.55 o 
   3   3   3      166.46      156.66      3.44 o 
   4   3   3     1433.07     1377.17     11.45 o 
   5   3   3      159.29      167.81      4.83 o 
   6   3   3     2320.95     2301.42     17.27 o 
   7   3   3     1462.77     1474.18     16.51 o 
   8   3   3     2740.95     2710.01     37.37 o 
   9   3   3      692.21      626.98     14.19 o 
  10   3   3      955.03      975.20     13.36 o 
  11   3   3     1164.83     1096.38     17.19 o 
  12   3   3     4465.59     4702.03     58.28 o 
  13   3   3      167.62      178.74      9.87 o 
  14   3   3     1398.10     1384.61     28.19 o 
  15   3   3      169.87      187.58     11.76 o 
  16   3   3      829.89      860.55     26.09 o 
  17   3   3       39.50       56.37     10.17 o 
  18   3   3       63.40       68.09     15.44 o 
   0   4   3      661.55      717.40     19.19 o 
   1   4   3        0.91       10.95      2.24 o 
   2   4   3     4863.04     4847.34     27.48 o 
   3   4   3       16.46       18.93      1.54 o 
   4   4   3       25.60       33.57      2.46 o 
   5   4   3      523.36      524.18     10.51 o 
   6   4   3        4.63       11.56      2.18 o 
   7   4   3      142.44      125.30      5.95 o 
   8   4   3        0.39        9.56      2.18 o 
   9   4   3      155.57      170.69      5.97 o 
  10   4   3     1386.46     1493.91     19.36 o 
  11   4   3      332.42      319.67      8.26 o 
  12   4   3        3.59       18.55      6.03 o 
  13   4   3       20.32       22.52      6.87 o 
  14   4   3      654.44      628.03     21.55 o 
  15   4   3       35.05       41.88      8.14 o 
  16   4   3        0.04       14.88      8.16 o 
  17   4   3       49.97       63.38     15.08 o 
  18   4   3        9.78       19.99      9.50 o 
   1   5   3        0.16       10.22      2.12 o 
   2   5   3     2148.84     2119.28     31.14 o 
   3   5   3       23.89       26.35      2.53 o 
   4   5   3      133.30      144.53      6.83 o 
   5   5   3      381.24      342.71      8.39 o 
   6   5   3        0.43        5.64      1.42 o 
   7   5   3       58.76       52.30      4.35 o 
   8   5   3      101.28       93.01      7.65 o 
   9   5   3      445.82      455.79     11.73 o 
  10   5   3       43.98       51.30      5.77 o 
  11   5   3        0.01       17.17      3.93 o 
  12   5   3        0.10       10.84      4.26 o 
  13   5   3       13.96       16.38      4.64 o 
  14   5   3        4.89       23.41      5.73 o 
  15   5   3       42.64       36.10     10.03 o 
  16   5   3      526.84      467.25     45.31 o 
  17   5   3       21.62       23.05     14.21 o 
   0   6   3     3160.87     3128.18     68.21 o 
   1   6   3      341.43      316.08      9.95 o 
   2   6   3      324.73      294.90     15.31 o 
   3   6   3      777.26      832.02     14.23 o 
   4   6   3      594.34      620.87     18.19 o 
   5   6   3      292.62      296.90     12.68 o 
   6   6   3     1192.75     1263.28     29.32 o 
   7   6   3      211.32      193.30     10.71 o 
   8   6   3      617.28      634.22     17.16 o 
   9   6   3      492.41      511.04     15.09 o 
  10   6   3      962.08      986.20     23.16 o 
  11   6   3      943.52      921.40     26.03 o 
  12   6   3      626.37      606.35     22.84 o 
  13   6   3        0.00       13.78      7.45 o 
  14   6   3      271.33      230.17     16.50 o 
  15   6   3       34.69       35.42     10.74 o 
   1   7   3       91.19      106.66      8.52 o 
   2   7   3     1987.76     2040.40     31.95 o 
   3   7   3       12.29       25.01      8.79 o 
   4   7   3     1560.88     1621.47     27.91 o 
   5   7   3       61.81       72.24      7.42 o 
   6   7   3        0.97       11.07      4.81 o 
   7   7   3        0.30       10.82      4.93 o 
   8   7   3      130.42      124.53      9.77 o 
   9   7   3       27.34       35.34      6.72 o 
  10   7   3     3074.29     3280.29     38.03 o 
  11   7   3      356.53      370.54     18.63 o 
  12   7   3       47.07       47.74     11.07 o 
  13   7   3       25.98       31.91      8.65 o 
  14   7   3      158.81      117.75     17.71 o 
   0   8   3       14.51       43.62     20.17 o 
   1   8   3       44.44       52.26     12.43 o 
   2   8   3      219.13      223.32     17.29 o 
   3   8   3      253.46      246.25     17.09 o 
   4   8   3      547.97      531.29     24.08 o 
   5   8   3       19.07       34.97      6.53 o 
   6   8   3      126.36      140.38     12.33 o 
   7   8   3       30.89       34.37      6.82 o 
   8   8   3      163.03      158.12     12.69 o 
   9   8   3        6.84       13.72      6.46 o 
  10   8   3        5.54       33.62     10.29 o 
  11   8   3       10.33       24.23     10.81 o 
  12   8   3        1.28       12.86      8.78 o 
   1   9   3      328.32      352.37     21.48 o 
   2   9   3       76.39       70.44     13.02 o 
   3   9   3        7.62       43.48     12.47 o 
   4   9   3      103.59      109.77     15.14 o 
   5   9   3       13.91       21.24     10.68 o 
   6   9   3       12.50       36.56     12.23 o 
   7   9   3       13.29       12.52      8.49 o 
   8   9   3        4.49       20.33     11.63 o 
   9   9   3        3.27       15.44     15.24 o 
   0  10   3       18.41       47.72     15.89 o 
   1  10   3        0.04       16.39      9.40 o 
   2  10   3      116.40      107.73     14.49 o 
   3  10   3       13.52       29.18     10.46 o 
   4  10   3       66.54       50.40     12.31 o 
   5  10   3        1.74       17.93      9.35 o 
   1   0   4    25658.46    26220.69     83.12 o 
   2   0   4     5385.03     5417.08     40.02 o 
   3   0   4     4191.34     3787.54     27.67 o 
   4   0   4     4086.17     3946.74     25.06 o 
   5   0   4       23.71       12.16      2.15 o 
   6   0   4    10465.49    11155.36     86.20 o 
   7   0   4        4.01       12.60      5.12 o 
   8   0   4      825.05      783.96     10.76 o 
   9   0   4     4696.76     5156.30     59.67 o 
  10   0   4       31.96       44.33      5.11 o 
  11   0   4     1833.36     1740.40     32.21 o 
  12   0   4      918.59      828.59     24.68 o 
  13   0   4      679.13      680.56     31.69 o 
  14   0   4       11.69       13.70     10.92 o 
  15   0   4     1999.69     2013.43     75.13 o 
  16   0   4       16.06       22.59     25.61 o 
  17   0   4      216.86      231.64     39.77 o 
  18   0   4      433.52      525.16     40.34 o 
  19   0   4       10.97       24.27     14.39 o 
   1   1   4    25344.81    25339.19     78.61 o 
   2   1   4     5393.56     5160.42     24.71 o 
   3   1   4       18.33       17.34      1.91 o 
   4   1   4     1607.49     1547.68     11.21 o 
   5   1   4     3688.59     3633.58     20.57 o 
   6   1   4      498.92      518.40      6.20 o 
   7   1   4    10500.69    11433.36     70.84 o 
   8   1   4        2.30        8.05      1.72 o 
   9   1   4      141.25      158.17      6.02 o 
  10   1   4       97.14      116.18      5.80 o 
  11   1   4      457.36      425.10     14.71 o 
  12   1   4      200.86      174.35      5.35 o 
  13   1   4     1942.95     1983.63     30.50 o 
  14   1   4     1503.79     1450.66     27.79 o 
  15   1   4      367.14      371.45     27.91 o 
  16   1   4      948.78      993.28     36.16 o 
  17   1   4       17.36       23.22      9.51 o 
  18   1   4      241.97      232.71     20.92 o 
  19   1   4      846.37      971.07     46.59 o 
   0   2   4     7754.77     7822.08     33.64 o 
   1   2   4    11610.46    11871.02     41.00 o 
   2   2   4    15979.75    16509.87     45.00 o 
   3   2   4     1504.65     1476.94     10.17 o 
   4   2   4     1674.62     1686.11     11.10 o 
   5   2   4      493.03      516.16      6.26 o 
   6   2   4      382.24      438.76      8.30 o 
   7   2   4        0.74        8.28      1.97 o 
   8   2   4       17.64       33.98      2.54 o 
   9   2   4      265.37      256.58      5.67 o 
  10   2   4      294.49      269.91      6.80 o 
  11   2   4      102.26      104.36      8.01 o 
  12   2   4      495.22      411.73     16.72 o 
  13   2   4      717.63      706.08     26.92 o 
  14   2   4     2346.12     2394.09     40.24 o 
  15   2   4        5.17       15.22      6.85 o 
  16   2   4       18.68       29.41     10.66 o 
  17   2   4       93.73      108.28     14.11 o 
  18   2   4       31.67       38.58     11.10 o 
  19   2   4      198.38      204.36     17.87 o 
   1   3   4      293.03      285.58      4.99 o 
   2   3   4      201.24      180.60      4.58 o 
   3   3   4      591.97      564.55      6.76 o 
   4   3   4        0.20        9.33      2.14 o 
   5   3   4      178.23      175.57      4.93 o 
   6   3   4        6.38        9.48      2.48 o 
   7   3   4     1537.19     1549.17     24.37 o 
   8   3   4       55.70       66.73      4.09 o 
   9   3   4       18.49       18.18      2.86 o 
  10   3   4     1010.79      918.42     15.04 o 
  11   3   4      301.30      294.32      9.26 o 
  12   3   4      379.72      436.96     13.54 o 
  13   3   4       61.99       57.68      6.72 o 
  14   3   4      101.14      101.99     10.12 o 
  15   3   4      607.92      627.10     18.86 o 
  16   3   4       47.84       58.97     10.64 o 
  17   3   4        0.24       24.68      9.50 o 
  18   3   4        7.86       15.71      8.47 o 
   0   4   4       85.39      140.46      6.92 o 
   1   4   4       31.25       26.81      2.51 o 
   2   4   4      891.33      992.78     14.47 o 
   3   4   4      816.57      705.38     10.32 o 
   4   4   4       31.89       15.81      2.09 o 
   5   4   4       69.33       59.11      4.10 o 
   6   4   4     1265.35     1213.34     15.76 o 
   7   4   4      330.13      348.84      9.99 o 
   8   4   4       54.84       46.98      3.27 o 
   9   4   4      597.24      581.58     10.18 o 
  10   4   4       49.77       48.42      4.32 o 
  11   4   4     1101.92     1139.84     17.44 o 
  12   4   4       25.33       44.19      6.80 o 
  13   4   4      387.20      381.31     13.49 o 
  14   4   4      119.42      140.71     12.70 o 
  15   4   4      178.70      159.68     13.37 o 
  16   4   4        0.92        8.88      7.66 o 
  17   4   4      393.03      428.24     39.51 o 
   1   5   4      429.71      385.44      6.29 o 
   2   5   4     2445.54     2366.90     26.14 o 
   3   5   4      603.90      614.06     14.30 o 
   4   5   4     1400.65     1346.13     21.49 o 
   5   5   4       72.17       57.89      3.66 o 
   6   5   4        2.95        7.68      3.64 o 
   7   5   4        3.10        9.57      4.15 o 
   8   5   4     1321.28     1248.58     18.52 o 
   9   5   4      682.72      735.63     18.14 o 
  10   5   4     1828.07     1842.88     25.45 o 
  11   5   4       38.43       38.38      5.77 o 
  12   5   4     1658.28     1616.18     26.58 o 
  13   5   4       91.97      108.97      9.44 o 
  14   5   4        4.14       13.74      6.16 o 
  15   5   4        9.14       25.18      9.47 o 
  16   5   4       51.53       63.59     16.85 o 
  17   5   4       82.55       88.15     19.67 o 
   0   6   4     1159.41     1121.81     22.66 o 
   1   6   4      274.84      269.08      6.45 o 
   2   6   4     1017.23      949.61     18.33 o 
   3   6   4      552.77      489.05     11.68 o 
   4   6   4      224.32      194.41      7.10 o 
   5   6   4       95.72       89.38      6.09 o 
   6   6   4      828.79      837.79     19.22 o 
   7   6   4      110.62      103.06      8.92 o 
   8   6   4     1041.08      969.15     18.83 o 
   9   6   4       23.27       23.42      6.08 o 
  10   6   4      151.03      164.89     10.18 o 
  11   6   4      588.03      601.32     23.31 o 
  12   6   4      149.29      170.50     15.30 o 
  13   6   4      370.92      326.71     18.19 o 
  14   6   4      165.91      165.68     15.55 o 
  15   6   4        4.36       16.34      8.54 o 
   1   7   4      552.52      476.68      9.69 o 
   2   7   4       91.44       72.41      7.24 o 
   3   7   4       11.97       23.98      5.86 o 
   4   7   4       36.44       39.82      7.91 o 
   5   7   4      715.57      660.75     20.30 o 
   6   7   4      427.62      428.34     14.87 o 
   7   7   4      185.60      168.62     10.42 o 
   8   7   4       29.16       32.65      6.84 o 
   9   7   4      328.64      350.59     13.87 o 
  10   7   4      147.58      146.13     10.90 o 
  11   7   4      454.34      422.40     24.05 o 
  12   7   4      188.82      173.61     14.78 o 
  13   7   4       98.02       89.16     15.42 o 
  14   7   4        8.62       22.03      8.57 o 
   0   8   4      769.80      800.83     38.12 o 
   1   8   4      658.07      654.66     25.95 o 
   2   8   4      634.89      657.41     30.07 o 
   3   8   4       88.45      101.98     13.00 o 
   4   8   4       83.59       74.02      9.17 o 
   5   8   4       86.86       67.16      8.59 o 
   6   8   4        5.34       21.28      6.61 o 
   7   8   4       28.79       43.53      7.31 o 
   8   8   4       57.54       58.58      9.48 o 
   9   8   4      294.07      286.01     13.56 o 
  10   8   4      732.59      674.94     40.55 o 
  11   8   4        3.23       17.89      8.96 o 
  12   8   4       53.78       48.61     11.11 o 
   1   9   4      253.30      261.24     18.89 o 
   2   9   4     1478.71     1551.36     37.38 o 
   3   9   4       86.05      109.39     17.31 o 
   4   9   4      488.04      529.69     24.00 o 
   5   9   4        8.84       17.19      8.76 o 
   6   9   4      148.76      167.83     17.23 o 
   7   9   4      203.98      196.40     17.28 o 
   8   9   4       17.99       26.73     11.05 o 
   9   9   4       78.87       46.24     12.88 o 
   0  10   4      171.22      263.19     33.17 o 
   1  10   4        0.04       20.46     10.87 o 
   2  10   4        3.09       25.08     12.80 o 
   3  10   4       13.39       37.48     11.84 o 
   4  10   4       32.50       39.59     10.17 o 
   1   1   5    13250.21    13322.58     56.27 o 
   2   1   5     2755.98     2658.89     13.81 o 
   3   1   5       20.44       18.21      1.83 o 
   4   1   5      654.59      593.64      6.05 o 
   5   1   5      192.67      185.76      5.56 o 
   6   1   5      717.72      708.53      7.86 o 
   7   1   5     1040.82     1010.57     10.53 o 
   8   1   5      693.45      637.10      8.37 o 
   9   1   5      176.50      178.78      5.57 o 
  10   1   5      448.74      427.12      9.23 o 
  11   1   5        3.29        9.08      3.80 o 
  12   1   5      426.08      420.75     16.91 o 
  13   1   5     2822.58     2791.60     38.56 o 
  14   1   5      799.01      880.46     25.24 o 
  15   1   5     1020.99     1030.03     31.86 o 
  16   1   5      778.28      809.57     32.35 o 
  17   1   5       26.76       38.20      9.47 o 
  18   1   5        5.13       23.83     10.09 o 
  19   1   5       83.68       87.34     18.42 o 
   0   2   5    12110.61    11957.61     47.39 o 
   1   2   5      587.13      526.79      6.15 o 
   2   2   5     2160.69     2061.91     11.98 o 
   3   2   5      790.91      697.29      7.90 o 
   4   2   5      278.13      257.50      4.97 o 
   5   2   5     1113.52     1085.29     13.86 o 
   6   2   5    17010.58    18129.08    156.05 o 
   7   2   5        1.19       10.56      2.34 o 
   8   2   5      293.42      248.01      7.44 o 
   9   2   5     1851.92     1972.48     20.32 o 
  10   2   5       42.20       38.43      3.03 o 
  11   2   5     1112.10     1105.44     14.35 o 
  12   2   5      394.09      360.77     10.14 o 
  13   2   5      190.05      202.54     10.70 o 
  14   2   5     1168.42     1284.44     23.87 o 
  15   2   5        1.11       21.61      9.13 o 
  16   2   5      196.35      205.09     15.80 o 
  17   2   5      228.40      252.40     21.40 o 
  18   2   5      638.96      685.08     42.05 o 
   1   3   5      458.02      427.43      6.98 o 
   2   3   5        0.31       12.66      2.29 o 
   3   3   5        0.12        7.75      1.95 o 
   4   3   5     3152.31     2981.57     22.29 o 
   5   3   5     2557.23     2449.31     24.08 o 
   6   3   5      391.89      451.10      8.14 o 
   7   3   5     1201.37     1129.86     19.32 o 
   8   3   5       15.00       15.23      3.22 o 
   9   3   5      759.75      721.97     13.62 o 
  10   3   5     2188.84     2085.97     31.90 o 
  11   3   5      233.33      202.29      5.63 o 
  12   3   5       57.77       64.83      5.85 o 
  13   3   5      529.18      508.38     14.98 o 
  14   3   5      711.31      722.71     24.39 o 
  15   3   5       25.74       21.39      6.43 o 
  16   3   5      602.25      671.89     25.12 o 
  17   3   5       56.73       40.88      9.55 o 
  18   3   5       52.00       59.75     12.30 o 
   0   4   5      912.59      892.43     18.31 o 
   1   4   5     2987.62     3167.97     34.60 o 
   2   4   5     2000.84     1919.32     18.78 o 
   3   4   5     1541.09     1555.99     20.72 o 
   4   4   5      291.09      295.36      7.63 o 
   5   4   5        2.03       13.05      2.65 o 
   6   4   5       55.46       55.66      4.01 o 
   7   4   5       83.14       82.63      5.83 o 
   8   4   5       34.85       28.76      3.63 o 
   9   4   5        0.33       10.88      3.55 o 
  10   4   5       17.98       23.06      4.27 o 
  11   4   5      102.08       88.06      7.37 o 
  12   4   5        0.08       12.21      5.93 o 
  13   4   5       84.39       88.02      9.19 o 
  14   4   5      326.30      308.87     17.88 o 
  15   4   5      175.74      162.08     11.68 o 
  16   4   5       36.05       46.68     11.88 o 
  17   4   5       19.75       28.75      9.59 o 
   1   5   5      371.57      401.31      8.32 o 
   2   5   5     1892.55     1838.71     27.98 o 
   3   5   5      575.74      551.31      8.59 o 
   4   5   5      879.82      890.86     17.10 o 
   5   5   5      501.19      532.40     10.68 o 
   6   5   5        8.21        9.91      3.59 o 
   7   5   5      631.94      585.98     15.74 o 
   8   5   5        3.90       16.72      4.01 o 
   9   5   5     1416.56     1375.71     22.25 o 
  10   5   5      437.54      452.66     14.49 o 
  11   5   5      887.02      831.02     16.84 o 
  12   5   5       86.76      101.65      9.85 o 
  13   5   5       43.50       43.92      6.78 o 
  14   5   5       19.20       20.25      7.34 o 
  15   5   5      555.04      494.58     21.24 o 
  16   5   5       46.62       47.09     16.83 o 
   0   6   5       27.49       21.10      5.79 o 
   1   6   5      269.72      263.37      7.12 o 
   2   6   5      990.12      888.28     25.53 o 
   3   6   5        6.85       20.36      5.78 o 
   4   6   5        3.02       13.23      6.21 o 
   5   6   5      131.99      127.79      6.85 o 
   6   6   5      204.25      228.31     12.95 o 
   7   6   5        0.09        7.21      5.02 o 
   8   6   5      184.80      171.38      9.76 o 
   9   6   5       22.26       36.76      6.54 o 
  10   6   5      317.42      333.38     15.52 o 
  11   6   5       14.25       19.11      7.45 o 
  12   6   5      523.90      534.03     33.33 o 
  13   6   5      114.07      112.90     12.31 o 
  14   6   5      238.93      210.91     19.19 o 
  15   6   5        0.36       15.65      9.17 o 
   1   7   5     1186.42     1202.74     22.12 o 
   2   7   5      727.70      781.79     21.03 o 
   3   7   5     1203.36     1213.93     37.20 o 
   4   7   5      214.95      219.49     21.25 o 
   5   7   5       15.83       33.88      7.61 o 
   6   7   5      141.71      139.86      9.58 o 
   7   7   5      554.98      553.89     17.10 o 
   8   7   5      243.24      258.84     12.53 o 
   9   7   5     1209.95     1257.39     23.42 o 
  10   7   5       92.20       94.09      8.77 o 
  11   7   5        4.32       20.62     11.24 o 
  12   7   5      359.05      332.47     20.30 o 
  13   7   5      329.12      291.78     32.55 o 
  14   7   5       30.88       24.17      8.33 o 
   0   8   5       16.35       40.00     16.33 o 
   1   8   5      193.83      173.47     16.85 o 
   2   8   5        8.46       31.91     11.70 o 
   3   8   5      108.41      139.00     17.53 o 
   4   8   5       45.13       44.38      9.12 o 
   5   8   5       28.43       43.09      8.58 o 
   6   8   5       16.91       20.30      7.09 o 
   7   8   5       72.11       61.01      9.30 o 
   8   8   5        8.26       18.03      6.85 o 
   9   8   5      272.68      274.85     13.21 o 
  10   8   5       56.50       45.25      9.84 o 
  11   8   5      408.71      428.65     28.59 o 
  12   8   5       31.11       29.91     10.54 o 
   1   9   5      102.37      114.65     13.79 o 
   2   9   5       74.79       65.17     14.77 o 
   3   9   5      212.03      237.24     20.89 o 
   4   9   5       25.61       25.91     11.67 o 
   5   9   5       35.72       46.94     11.03 o 
   6   9   5       23.89       22.42      9.43 o 
   7   9   5        8.68       29.81     10.33 o 
   8   9   5       45.21       47.65     12.09 o 
   9   9   5       26.16       27.11     19.38 o 
   0  10   5        9.11       40.57     28.73 o 
   1  10   5        9.94       23.57     10.50 o 
   2  10   5      103.44      102.23     15.76 o 
   3  10   5       43.58       29.46     11.19 o 
   4  10   5        2.61       22.98     10.27 o 
   0   0   6    43858.08    43745.23    273.14 o 
   1   0   6     6981.47     6605.30     31.49 o 
   2   0   6      577.65      618.76      8.99 o 
   3   0   6    11613.84    11461.71     96.04 o 
   4   0   6       21.15       17.98      2.60 o 
   5   0   6     2933.61     2936.06     31.34 o 
   6   0   6    32729.89    36412.45    897.65 o 
   7   0   6      906.05      982.33     21.84 o 
   8   0   6     2027.58     1972.18     30.07 o 
   9   0   6      678.29      623.57     18.46 o 
  10   0   6       13.78       20.84      4.73 o 
  11   0   6     3743.11     3713.92     37.54 o 
  12   0   6     2132.35     2160.58     64.26 o 
  13   0   6      164.93      213.63     26.26 o 
  14   0   6     4951.25     5275.88    117.44 o 
  15   0   6        5.34       11.26      8.50 o 
  16   0   6      180.73      139.37     26.27 o 
  17   0   6     1090.92     1154.72     43.94 o 
  18   0   6     1196.08     1320.92    101.61 o 
  19   0   6      131.52      121.75     20.24 o 
   1   1   6       31.87       31.78      2.26 o 
   2   1   6     5674.40     5632.17     22.30 o 
   3   1   6     1105.68     1090.31      9.23 o 
   4   1   6     6056.50     6028.32     27.68 o 
   5   1   6      180.74      145.09      4.44 o 
   6   1   6      350.31      391.86      9.10 o 
   7   1   6      239.63      186.77      5.66 o 
   8   1   6     1858.97     1967.46     32.08 o 
   9   1   6       76.22       61.73      4.21 o 
  10   1   6     3597.52     3698.02     60.98 o 
  11   1   6      413.94      436.62     12.06 o 
  12   1   6      312.07      323.23     11.71 o 
  13   1   6     1704.09     1697.37     27.76 o 
  14   1   6       25.45       18.43      7.18 o 
  15   1   6       14.63       29.28      8.96 o 
  16   1   6      564.58      638.68     31.67 o 
  17   1   6      168.62      154.71     15.19 o 
  18   1   6       13.24       33.19     10.29 o 
  19   1   6       41.21       38.91     13.77 o 
   0   2   6    11158.35    11521.61     68.45 o 
   1   2   6     1020.52     1094.79      9.32 o 
   2   2   6      516.17      520.85      6.69 o 
   3   2   6      100.69      111.41      4.19 o 
   4   2   6     1301.31     1224.08     10.69 o 
   5   2   6      992.92      969.50     10.32 o 
   6   2   6      341.40      338.33      8.10 o 
   7   2   6        5.23       18.64      3.38 o 
   8   2   6      446.34      432.53     13.15 o 
   9   2   6        9.96       18.25      2.86 o 
  10   2   6       18.66       16.18      2.74 o 
  11   2   6      169.66      151.39     11.10 o 
  12   2   6      101.94      101.38      5.88 o 
  13   2   6      517.08      487.86     15.31 o 
  14   2   6      693.37      612.49     26.67 o 
  15   2   6       21.20       22.41      8.79 o 
  16   2   6       31.45       36.58      9.73 o 
  17   2   6        1.32       27.44     10.98 o 
  18   2   6       38.73       36.32     11.71 o 
   1   3   6    14887.44    15289.11    160.91 o 
   2   3   6      747.40      713.29      9.68 o 
   3   3   6      659.76      646.61     13.82 o 
   4   3   6      992.04      941.77     12.42 o 
   5   3   6      842.99      838.44     13.21 o 
   6   3   6      615.17      598.76      9.69 o 
   7   3   6     1884.87     1872.45     22.18 o 
   8   3   6      425.73      422.26     12.38 o 
   9   3   6      119.32      102.23      5.65 o 
  10   3   6      132.75      130.78      6.39 o 
  11   3   6     1492.88     1463.72     20.61 o 
  12   3   6       23.53       23.62      4.30 o 
  13   3   6     1139.54     1158.67     23.14 o 
  14   3   6      880.59      919.65     22.02 o 
  15   3   6      961.98      946.95     23.10 o 
  16   3   6      432.33      419.95     21.72 o 
  17   3   6        0.16       16.65      8.21 o 
  18   3   6      151.80      145.62     15.99 o 
   0   4   6     1803.83     1798.06     39.15 o 
   1   4   6     1437.15     1444.19     20.22 o 
   2   4   6     9154.71     9163.46    101.64 o 
   3   4   6     1654.86     1625.73     22.59 o 
   4   4   6       11.92       19.77      2.92 o 
   5   4   6     1959.50     1924.64     20.08 o 
   6   4   6     3311.41     3550.86     32.48 o 
   7   4   6      446.10      438.27     11.11 o 
   8   4   6      896.30      900.06     14.72 o 
   9   4   6     2609.18     2729.92     26.46 o 
  10   4   6        1.11       10.75      3.66 o 
  11   4   6      217.93      221.63      9.71 o 
  12   4   6     1906.53     1899.07     36.09 o 
  13   4   6      424.85      418.47     17.14 o 
  14   4   6      722.68      748.69     21.60 o 
  15   4   6      364.89      355.65     18.66 o 
  16   4   6      534.87      533.93     31.48 o 
  17   4   6      881.58      892.99     53.09 o 
   1   5   6     2585.22     2646.73     35.35 o 
   2   5   6        7.50        6.82      2.27 o 
   3   5   6     1316.32     1373.00     21.93 o 
   4   5   6      450.42      438.41     11.30 o 
   5   5   6     1556.63     1550.94     21.75 o 
   6   5   6      235.71      256.40     12.26 o 
   7   5   6     2095.70     2066.26     43.97 o 
   8   5   6       71.75       69.73      6.38 o 
   9   5   6     1672.59     1753.29     24.12 o 
  10   5   6       92.16      100.30      7.39 o 
  11   5   6      113.40      106.74      7.21 o 
  12   5   6       80.69       67.50      7.69 o 
  13   5   6     1331.59     1367.84     32.81 o 
  14   5   6       96.33       81.11     11.07 o 
  15   5   6       23.53       31.01      8.97 o 
  16   5   6      570.77      634.40     54.06 o 
   0   6   6      809.38      874.20     41.55 o 
   1   6   6      281.23      259.86      6.45 o 
   2   6   6       79.25       71.66      7.98 o 
   3   6   6      874.57      786.26     23.83 o 
   4   6   6      391.71      333.66     14.09 o 
   5   6   6       13.65       17.83      4.85 o 
   6   6   6      451.45      400.56     12.88 o 
   7   6   6      194.69      213.47     10.26 o 
   8   6   6       15.10       18.57      4.56 o 
   9   6   6       18.71       20.94      4.93 o 
  10   6   6        2.17       21.09      8.06 o 
  11   6   6      244.61      227.95     15.82 o 
  12   6   6       11.95       14.51      8.66 o 
  13   6   6       70.02       53.86     13.69 o 
  14   6   6      196.93      191.39     18.39 o 
  15   6   6      147.17      113.64     13.40 o 
   1   7   6      137.45      127.57     11.17 o 
   2   7   6      286.48      228.09     11.49 o 
   3   7   6      725.98      640.14     28.03 o 
   4   7   6      297.49      266.08     15.64 o 
   5   7   6      191.12      188.86     12.51 o 
   6   7   6       38.36       37.60      7.60 o 
   7   7   6       87.57       92.22     16.21 o 
   8   7   6      158.75      146.54     11.97 o 
   9   7   6      178.52      163.37     11.01 o 
  10   7   6      451.60      484.37     15.94 o 
  11   7   6       63.05       56.44     10.43 o 
  12   7   6      374.78      339.72     25.72 o 
  13   7   6       42.74       32.24      9.04 o 
   0   8   6      266.84      280.02     27.43 o 
   1   8   6       19.64       41.24     12.80 o 
   2   8   6       68.21       66.52     14.19 o 
   3   8   6        5.86       24.09      9.75 o 
   4   8   6      826.91      789.36     23.27 o 
   5   8   6      118.10       99.94     10.86 o 
   6   8   6      812.65      748.65     21.85 o 
   7   8   6      129.19      112.03     10.07 o 
   8   8   6      497.90      474.30     19.82 o 
   9   8   6      482.79      470.80     20.96 o 
  10   8   6        8.97       12.25      7.33 o 
  11   8   6        4.62       15.49      8.85 o 
   1   9   6      467.52      462.79     23.60 o 
   2   9   6      236.60      235.12     17.43 o 
   3   9   6      226.41      216.35     16.60 o 
   4   9   6        2.30       35.45     12.23 o 
   5   9   6       18.09       35.77     11.04 o 
   6   9   6        8.07       29.88     11.26 o 
   7   9   6        0.46       16.72      9.39 o 
   8   9   6      601.50      604.18     33.62 o 
   0  10   6       24.79       35.92     16.44 o 
   1  10   6       49.84       53.74     15.58 o 
   2  10   6       90.19      126.93     19.14 o 
   3  10   6      197.84      191.31     19.01 o 
   1   1   7      612.65      570.45      6.51 o 
   2   1   7     1843.92     1705.11     13.30 o 
   3   1   7     1863.00     1812.62     13.48 o 
   4   1   7       25.02       20.28      2.21 o 
   5   1   7     2073.18     2007.84     25.12 o 
   6   1   7       30.70       45.54      3.34 o 
   7   1   7      348.30      460.43      8.16 o 
   8   1   7       55.55       62.62      3.56 o 
   9   1   7      386.45      333.71      9.59 o 
  10   1   7      267.26      244.67      8.95 o 
  11   1   7     1244.02     1118.25     27.03 o 
  12   1   7      478.25      505.67     11.18 o 
  13   1   7       48.23       55.39     12.37 o 
  14   1   7        0.13       14.61      9.14 o 
  15   1   7      293.13      337.63     18.87 o 
  16   1   7      250.87      273.38     18.35 o 
  17   1   7        3.43       29.48     10.25 o 
  18   1   7       16.40       30.06     10.67 o 
   0   2   7     4824.08     4797.43     55.34 o 
   1   2   7     1443.13     1339.87     13.61 o 
   2   2   7      797.48      757.71      8.92 o 
   3   2   7      391.16      309.82      6.69 o 
   4   2   7      507.52      502.25     10.65 o 
   5   2   7     3942.23     4142.50     46.54 o 
   6   2   7     2565.99     2743.27     30.73 o 
   7   2   7      509.43      543.56     10.58 o 
   8   2   7       17.90       19.99      3.57 o 
   9   2   7     1421.83     1452.58     21.21 o 
  10   2   7       40.77       53.62      5.96 o 
  11   2   7     2475.57     2539.98     30.53 o 
  12   2   7     1002.86      999.52     20.22 o 
  13   2   7      210.82      146.59     10.65 o 
  14   2   7     1070.80     1048.72     32.72 o 
  15   2   7      215.50      225.50     20.55 o 
  16   2   7       51.95       63.90     12.90 o 
  17   2   7      586.54      634.63     30.19 o 
  18   2   7      200.65      212.18     18.89 o 
   1   3   7     2956.01     2971.04     25.77 o 
   2   3   7       72.54      128.86      5.07 o 
   3   3   7     1603.36     1708.78     17.20 o 
   4   3   7     2510.57     2517.16     28.84 o 
   5   3   7     1057.77     1063.06     15.41 o 
   6   3   7      159.87      144.21      7.19 o 
   7   3   7      945.78      858.73     16.07 o 
   8   3   7      322.15      315.42     10.33 o 
   9   3   7       28.27       17.88      3.49 o 
  10   3   7      380.83      360.78     10.05 o 
  11   3   7       29.31       37.60      4.56 o 
  12   3   7      223.70      199.95     11.08 o 
  13   3   7      574.27      548.67     18.93 o 
  14   3   7      142.31      153.31     13.87 o 
  15   3   7      224.87      183.49     12.47 o 
  16   3   7      186.89      185.18     16.48 o 
  17   3   7      220.79      224.14     21.55 o 
  18   3   7      171.70      133.59     20.80 o 
   0   4   7       38.39       55.93      5.14 o 
   1   4   7      131.38      152.05      5.95 o 
   2   4   7     1696.00     1854.35     29.49 o 
   3   4   7        5.92       14.12      2.57 o 
   4   4   7     1035.42      994.64     19.95 o 
   5   4   7     1254.78     1265.13     22.44 o 
   6   4   7      129.92      142.55      6.49 o 
   7   4   7       20.19       30.40      4.31 o 
   8   4   7      260.00      248.83     13.04 o 
   9   4   7      600.07      565.32     17.47 o 
  10   4   7       56.63       57.52      5.28 o 
  11   4   7       10.74       12.06      3.57 o 
  12   4   7       14.68       19.00      5.04 o 
  13   4   7       38.57       44.97      7.11 o 
  14   4   7       50.37       42.54      7.68 o 
  15   4   7      718.60      742.72     26.53 o 
  16   4   7      309.06      326.98     28.64 o 
  17   4   7        0.46       12.64      6.75 o 
   1   5   7        2.33       10.43      2.90 o 
   2   5   7      666.80      644.52     13.31 o 
   3   5   7      252.10      245.06     13.09 o 
   4   5   7       51.96       45.29      4.19 o 
   5   5   7      749.61      752.74     13.17 o 
   6   5   7       43.80       49.86      3.95 o 
   7   5   7      536.84      551.72     13.46 o 
   8   5   7      122.61      118.41      6.68 o 
   9   5   7      148.51      134.14      7.03 o 
  10   5   7        5.92       21.11      4.27 o 
  11   5   7        0.68       10.20      3.35 o 
  12   5   7        0.27       17.86      4.78 o 
  13   5   7      213.77      228.65     12.82 o 
  14   5   7      263.68      199.18     17.55 o 
  15   5   7       46.03       39.71     10.36 o 
  16   5   7       14.51       22.53     19.58 o 
   0   6   7      289.51      295.25     13.93 o 
   1   6   7      485.84      465.06      9.36 o 
   2   6   7      419.07      446.37     10.82 o 
   3   6   7     1648.78     1627.33     26.43 o 
   4   6   7     1256.52     1251.47     19.51 o 
   5   6   7     1028.39     1000.67     20.38 o 
   6   6   7     1007.13     1027.62     20.54 o 
   7   6   7        1.04       12.80      3.41 o 
   8   6   7      429.84      393.96     12.25 o 
   9   6   7     1459.52     1542.18     27.90 o 
  10   6   7      984.69     1050.08     21.70 o 
  11   6   7       93.46       92.02     10.48 o 
  12   6   7       10.00       19.13      8.71 o 
  13   6   7       38.50       27.65      9.51 o 
  14   6   7      593.96      630.65     45.45 o 
  15   6   7       63.17       50.79      9.98 o 
   1   7   7      426.27      391.03     17.71 o 
   2   7   7      341.94      328.81     10.37 o 
   3   7   7      100.52       93.29     15.32 o 
   4   7   7       72.63       66.69      9.09 o 
   5   7   7      271.37      278.57     16.84 o 
   6   7   7       73.99       59.49      7.68 o 
   7   7   7      128.28      109.66      9.73 o 
   8   7   7      365.75      382.48     15.55 o 
   9   7   7      355.44      348.08     15.07 o 
  10   7   7      463.14      487.10     20.03 o 
  11   7   7      444.94      448.19     21.03 o 
  12   7   7        5.02       12.53      7.77 o 
  13   7   7      325.17      331.04     23.23 o 
   0   8   7      542.06      571.93     37.43 o 
   1   8   7       18.18       31.08     10.98 o 
   2   8   7      352.14      369.18     20.96 o 
   3   8   7     1072.61     1093.56     30.92 o 
   4   8   7        0.02       24.83      8.03 o 
   5   8   7      172.56      151.33     11.68 o 
   6   8   7      103.18      116.65     10.98 o 
   7   8   7        2.24       13.37      5.81 o 
   8   8   7      267.46      246.73     16.75 o 
   9   8   7      458.50      435.76     31.30 o 
  10   8   7       16.00       24.25      9.91 o 
  11   8   7      108.52      113.48     15.48 o 
   1   9   7       18.46       27.10      9.81 o 
   2   9   7       18.25       22.93     10.52 o 
   3   9   7        1.01       19.19      8.85 o 
   4   9   7       18.40       17.34     10.18 o 
   5   9   7       28.32       23.16      9.76 o 
   6   9   7       37.61       50.91     12.65 o 
   7   9   7       57.20       70.26     12.25 o 
   8   9   7       10.25       21.14      9.22 o 
   0  10   7       74.44       50.95     15.71 o 
   1  10   7        5.13       21.22     10.02 o 
   0   0   8     9445.59     9126.20    137.31 o 
   1   0   8     2091.54     2132.32     24.57 o 
   2   0   8    11162.97    10830.55    151.64 o 
   3   0   8      241.09      189.26      6.61 o 
   4   0   8      124.89       89.35      5.96 o 
   5   0   8     1034.27     1092.41     24.10 o 
   6   0   8     1091.89     1198.49     34.51 o 
   7   0   8     1346.19     1409.23     33.04 o 
   8   0   8     1312.22     1665.15     33.97 o 
   9   0   8      124.62       83.08      7.40 o 
  10   0   8       68.25       63.98      6.67 o 
  11   0   8      679.85      582.65     16.73 o 
  12   0   8      630.04      588.96     24.96 o 
  13   0   8     1094.34      916.20     27.97 o 
  14   0   8      781.93      662.19     46.58 o 
  15   0   8        1.67       17.96     12.37 o 
  16   0   8      873.70      938.43     55.34 o 
  17   0   8     1256.19     1449.13     49.61 o 
  18   0   8      267.09      295.45     32.27 o 
   1   1   8     1694.59     1474.61     15.18 o 
   2   1   8      257.67      316.56      6.09 o 
   3   1   8      308.99      290.16      6.53 o 
   4   1   8      117.87       92.18      5.87 o 
   5   1   8      754.97      679.63     12.94 o 
   6   1   8     1046.43     1122.99     20.10 o 
   7   1   8      640.72      507.15     10.54 o 
   8   1   8       26.91       25.87      4.25 o 
   9   1   8     1035.37      946.01     26.77 o 
  10   1   8        1.38       12.89      3.82 o 
  11   1   8      457.75      346.60     10.56 o 
  12   1   8      131.94       96.43      7.18 o 
  13   1   8      117.43      128.44      8.15 o 
  14   1   8      131.83      146.14     11.04 o 
  15   1   8      395.93      389.30     20.14 o 
  16   1   8      171.31      176.76     15.33 o 
  17   1   8      188.76      202.68     17.15 o 
  18   1   8      160.05      205.53     30.62 o 
   0   2   8     2676.14     2701.80     31.82 o 
   1   2   8     3767.01     3859.69     35.96 o 
   2   2   8      442.35      509.44     11.79 o 
   3   2   8       55.61       52.38      3.97 o 
   4   2   8       23.44       26.91      3.96 o 
   5   2   8      125.15      147.78      7.48 o 
   6   2   8      526.68      519.75     11.66 o 
   7   2   8      281.45      272.06      9.44 o 
   8   2   8      270.71      271.14     10.62 o 
   9   2   8       58.75       45.52      4.80 o 
  10   2   8        3.62       13.77      3.18 o 
  11   2   8        8.87       12.85      5.29 o 
  12   2   8      262.41      282.02     12.59 o 
  13   2   8      105.21      107.47      9.49 o 
  14   2   8        0.01        9.87      4.56 o 
  15   2   8      980.44      987.92     29.03 o 
  16   2   8        1.88       23.83      8.71 o 
  17   2   8        5.35       10.07      8.83 o 
  18   2   8       77.19       81.74     12.73 o 
   1   3   8     2180.39     2362.58     35.70 o 
   2   3   8      760.57      680.26     16.65 o 
   3   3   8      282.48      287.16     13.95 o 
   4   3   8     1650.32     1696.72     23.65 o 
   5   3   8        4.19       13.75      3.96 o 
   6   3   8      396.48      394.45     13.52 o 
   7   3   8      467.60      516.00     15.05 o 
   8   3   8      798.71      835.83     18.05 o 
   9   3   8       89.23       83.02      6.60 o 
  10   3   8     1256.97     1398.18     33.45 o 
  11   3   8       63.34       58.53      5.40 o 
  12   3   8      306.48      276.75     11.00 o 
  13   3   8       76.16       48.63      7.39 o 
  14   3   8        3.29        9.79      5.24 o 
  15   3   8       54.28       39.86     10.61 o 
  16   3   8        0.12       21.70     10.80 o 
  17   3   8       90.16       94.37     13.55 o 
   0   4   8      520.81      516.87     22.46 o 
   1   4   8     2921.31     3101.89     34.76 o 
   2   4   8      169.52      153.07      8.82 o 
   3   4   8      907.06      876.59     16.76 o 
   4   4   8      889.91      948.93     25.61 o 
   5   4   8     1317.91     1339.53     24.05 o 
   6   4   8     4084.57     4223.17     53.00 o 
   7   4   8       16.11       25.02      6.35 o 
   8   4   8      278.21      272.38      9.79 o 
   9   4   8      352.48      341.70     10.51 o 
  10   4   8       15.67       23.67      5.20 o 
  11   4   8     1415.02     1332.51     23.28 o 
  12   4   8       66.22       56.40      8.08 o 
  13   4   8      426.60      432.04     18.71 o 
  14   4   8      538.72      528.88     37.19 o 
  15   4   8      278.07      286.15     19.25 o 
  16   4   8      654.01      641.75     45.58 o 
  17   4   8      307.36      290.98     23.92 o 
   1   5   8      176.97      136.94      6.63 o 
   2   5   8       89.75       71.37      6.55 o 
   3   5   8      117.07      134.37      7.65 o 
   4   5   8     1875.53     1911.72     20.12 o 
   5   5   8       35.42       37.91      4.81 o 
   6   5   8      103.74       91.26      5.78 o 
   7   5   8      761.67      792.19     18.19 o 
   8   5   8     2173.10     2342.05     30.48 o 
   9   5   8        6.24       15.99      5.11 o 
  10   5   8      221.43      233.90      9.00 o 
  11   5   8      630.24      594.93     16.78 o 
  12   5   8      132.69      124.28     11.21 o 
  13   5   8      254.91      292.55     18.01 o 
  14   5   8       21.40       30.30      7.78 o 
  15   5   8       20.16       29.54     10.82 o 
  16   5   8      368.49      379.08     36.57 o 
   0   6   8       78.91       67.99      8.55 o 
   1   6   8        1.12        9.52      4.45 o 
   2   6   8       25.29       33.96      5.27 o 
   3   6   8     2023.95     1979.35     26.75 o 
   4   6   8     2402.77     2376.53     30.58 o 
   5   6   8      408.88      386.38     13.02 o 
   6   6   8       34.58       24.08      4.99 o 
   7   6   8        9.73       19.82      4.50 o 
   8   6   8      431.11      415.10     13.59 o 
   9   6   8     1159.93     1083.08     23.43 o 
  10   6   8       90.75       68.29      8.46 o 
  11   6   8      238.10      230.45     13.88 o 
  12   6   8      107.43      111.28     18.86 o 
  13   6   8       54.45       43.25     12.02 o 
  14   6   8       18.84       35.83     11.77 o 
   1   7   8        0.27       10.24      3.16 o 
   2   7   8       11.55       18.41      5.20 o 
   3   7   8       20.53       26.58      5.80 o 
   4   7   8       73.20       70.82      9.21 o 
   5   7   8       81.96       77.92      9.57 o 
   6   7   8       12.14       23.78      6.69 o 
   7   7   8        5.60       30.80      7.50 o 
   8   7   8       68.55       58.42      8.09 o 
   9   7   8      441.31      451.14     23.60 o 
  10   7   8      548.14      473.54     20.90 o 
  11   7   8       28.24       24.45      8.56 o 
  12   7   8        8.65       25.51      9.66 o 
  13   7   8        0.75       17.32      7.88 o 
   0   8   8       67.03       68.72     19.67 o 
   1   8   8       90.39       82.18     13.09 o 
   2   8   8       94.78       92.43     13.22 o 
   3   8   8     1494.89     1577.81     41.54 o 
   4   8   8        2.94       16.16      7.71 o 
   5   8   8      222.20      256.74     14.46 o 
   6   8   8        0.31       18.76      7.39 o 
   7   8   8       54.10       46.80      8.87 o 
   8   8   8        0.47       15.29      6.83 o 
   9   8   8      778.94      790.13     39.88 o 
  10   8   8      267.03      262.27     23.88 o 
   1   9   8      460.28      539.68     28.45 o 
   2   9   8      236.03      210.36     17.66 o 
   3   9   8       53.78       79.02     13.41 o 
   4   9   8      926.63      908.84     57.51 o 
   5   9   8      305.39      353.91     26.27 o 
   6   9   8       12.99       45.26     11.48 o 
   7   9   8       45.67       53.75     13.90 o 
   1   1   9        8.33       14.23      4.36 o 
   2   1   9      151.82      147.07      8.09 o 
   3   1   9        1.42        6.98      3.73 o 
   4   1   9      765.04      797.62     13.15 o 
   5   1   9     1791.06     1758.72     32.59 o 
   6   1   9      461.00      470.08     13.02 o 
   7   1   9     5847.20     6262.07     44.73 o 
   8   1   9        0.08        9.85      4.74 o 
   9   1   9      149.47      175.26      8.86 o 
  10   1   9      331.79      332.17     10.12 o 
  11   1   9      285.05      287.98      9.65 o 
  12   1   9       78.79       67.33      6.19 o 
  13   1   9       31.40       51.98      6.74 o 
  14   1   9        3.51       14.96      7.22 o 
  15   1   9       19.10       25.87     13.16 o 
  16   1   9       46.81       45.14     11.93 o 
  17   1   9      177.33      138.16     16.89 o 
  18   1   9       78.73       56.93     14.14 o 
   0   2   9     1669.29     1918.71     39.58 o 
   1   2   9     6965.40     7640.27     55.20 o 
   2   2   9      688.39      714.71     12.76 o 
   3   2   9     5160.74     5193.35     44.00 o 
   4   2   9       11.65       21.11      5.25 o 
   5   2   9     2906.40     3022.44     34.67 o 
   6   2   9        4.18       13.84      6.05 o 
   7   2   9      339.11      379.57     12.01 o 
   8   2   9       17.52       27.65      5.07 o 
   9   2   9     1407.03     1345.99     18.59 o 
  10   2   9       19.66       18.30      3.37 o 
  11   2   9     2904.56     2823.17     35.84 o 
  12   2   9       33.61       48.86      5.77 o 
  13   2   9       53.54       41.88      6.60 o 
  14   2   9       79.54       77.45      8.24 o 
  15   2   9     1127.99     1223.45     36.28 o 
  16   2   9      118.53      127.66     15.91 o 
  17   2   9     1513.92     1576.16     85.53 o 
   1   3   9     3561.10     3421.96     42.06 o 
   2   3   9     1147.03     1208.43     21.41 o 
   3   3   9      201.38      213.56     10.16 o 
   4   3   9        0.69       10.62      4.28 o 
   5   3   9      848.33      837.02     16.27 o 
   6   3   9       88.86       97.27      8.28 o 
   7   3   9      533.64      543.42     14.95 o 
   8   3   9     1764.77     1799.97     23.49 o 
   9   3   9       16.52       25.88      4.77 o 
  10   3   9      578.84      522.00     14.19 o 
  11   3   9     1185.70     1147.67     24.05 o 
  12   3   9      447.45      409.89     14.56 o 
  13   3   9      626.12      722.87     20.03 o 
  14   3   9       75.75       67.04      7.98 o 
  15   3   9      592.34      606.82     30.01 o 
  16   3   9      243.52      208.38     25.38 o 
  17   3   9      107.47       88.15     13.69 o 
   0   4   9      229.48      249.62     18.01 o 
   1   4   9       41.17       40.89      4.49 o 
   2   4   9      116.81      112.92      6.96 o 
   3   4   9      509.73      453.49     11.69 o 
   4   4   9      112.04      111.03      6.51 o 
   5   4   9        4.43       14.47      4.52 o 
   6   4   9       31.72       28.84      5.23 o 
   7   4   9      176.94      181.93      9.29 o 
   8   4   9     2484.12     2552.56     28.00 o 
   9   4   9     1065.37     1092.04     19.82 o 
  10   4   9       16.33       19.54      4.50 o 
  11   4   9       32.02       25.65      4.65 o 
  12   4   9      227.00      206.99     14.02 o 
  13   4   9       16.09       19.75      6.53 o 
  14   4   9       19.48       12.90      7.60 o 
  15   4   9        6.49       35.22     10.31 o 
  16   4   9       30.36       32.78     12.41 o 
   1   5   9      281.37      247.74      8.20 o 
   2   5   9       18.43       20.17      4.41 o 
   3   5   9      126.75      115.34      7.63 o 
   4   5   9       31.69       36.04      4.48 o 
   5   5   9      990.23      947.74     16.66 o 
   6   5   9      213.16      218.46      9.65 o 
   7   5   9       90.69       99.16      7.08 o 
   8   5   9       10.93       23.49      4.89 o 
   9   5   9       24.60       30.12      6.03 o 
  10   5   9       56.25       58.40      6.06 o 
  11   5   9        2.71       17.63      5.51 o 
  12   5   9      236.30      238.59     16.43 o 
  13   5   9      370.15      358.72     19.78 o 
  14   5   9        7.95       24.98      8.67 o 
  15   5   9       81.32       86.44     15.13 o 
   0   6   9       52.18       66.93      8.97 o 
   1   6   9       28.95       30.36      4.91 o 
   2   6   9      347.08      357.98     10.59 o 
   3   6   9     1735.70     1869.53     27.26 o 
   4   6   9        5.45       10.62      4.19 o 
   5   6   9      565.78      548.54     17.10 o 
   6   6   9      161.17      154.79     11.15 o 
   7   6   9      127.43      134.41      8.11 o 
   8   6   9      520.31      501.50     17.01 o 
   9   6   9      930.23      948.04     19.47 o 
  10   6   9       17.88       24.03      6.99 o 
  11   6   9     1104.04     1088.60     34.46 o 
  12   6   9       12.23       28.13      9.11 o 
  13   6   9        6.06       31.13     12.47 o 
  14   6   9        0.31       20.75     13.69 o 
   1   7   9      391.32      408.45     14.44 o 
   2   7   9        0.04       16.97      4.55 o 
   3   7   9      477.65      484.45     15.70 o 
   4   7   9     3668.72     3905.44     51.94 o 
   5   7   9      234.34      229.72     13.10 o 
   6   7   9       49.73       48.57      8.03 o 
   7   7   9      805.78      839.33     25.39 o 
   8   7   9      279.40      256.37     15.54 o 
   9   7   9      115.75      110.99     10.96 o 
  10   7   9      366.86      365.28     20.15 o 
  11   7   9      100.99       71.55     11.88 o 
  12   7   9      138.50      100.92     17.59 o 
   0   8   9       10.45       18.64     13.00 o 
   1   8   9       43.52       57.32     12.62 o 
   2   8   9        7.72       23.70      9.56 o 
   3   8   9      260.67      299.84     18.89 o 
   4   8   9      114.91      121.03     11.76 o 
   5   8   9       58.24       40.78      8.20 o 
   6   8   9      158.63      123.85     14.13 o 
   7   8   9       35.67       33.27      8.56 o 
   8   8   9       34.56       23.16      7.02 o 
   9   8   9       19.39       27.08      6.75 o 
  10   8   9        2.31       11.21      7.57 o 
   1   9   9      230.49      196.60     18.56 o 
   2   9   9      211.86      191.79     20.75 o 
   3   9   9      127.14      143.94     16.85 o 
   4   9   9       12.14       20.85     10.52 o 
   5   9   9        0.79       10.69      9.54 o 
   6   9   9       22.25       25.52      9.07 o 
   7   9   9        8.56       26.28      9.73 o 
   0   0  10    17854.72    20570.00    232.45 o 
   1   0  10     7078.51     7605.80     83.47 o 
   2   0  10      109.09       70.66     11.15 o 
   3   0  10     4157.31     4187.33     47.69 o 
   4   0  10      653.29      687.40     17.57 o 
   5   0  10     7694.40     8281.52    131.80 o 
   6   0  10     1440.94     1369.53     29.71 o 
   7   0  10      116.23      109.92     11.04 o 
   8   0  10      154.92      125.72     10.53 o 
   9   0  10     3964.55     4233.77     46.41 o 
  10   0  10       90.29       77.52      8.80 o 
  11   0  10     2909.12     3084.58     62.06 o 
  12   0  10     1142.00     1071.06     37.17 o 
  13   0  10       26.54       18.42      8.56 o 
  14   0  10      436.76      381.09    100.08 o 
  15   0  10     1765.12     1909.94     93.60 o 
  16   0  10      120.78       83.08     23.99 o 
  17   0  10     1006.39     1132.00     89.63 o 
  18   0  10       70.04       87.46     19.85 o 
   1   1  10     1147.57     1074.48     15.35 o 
   2   1  10       15.46       21.21      4.10 o 
   3   1  10      363.24      357.72     11.24 o 
   4   1  10      123.65      121.37      7.21 o 
   5   1  10     1965.10     2078.67     32.34 o 
   6   1  10       14.75       24.58      4.88 o 
   7   1  10     3984.56     4291.86     41.61 o 
   8   1  10      460.95      490.12     18.41 o 
   9   1  10       25.02       24.63      4.84 o 
  10   1  10      226.84      238.07      9.53 o 
  11   1  10      460.63      469.30     14.79 o 
  12   1  10      653.96      561.83     14.38 o 
  13   1  10      510.80      616.97     20.50 o 
  14   1  10      259.35      234.99     19.34 o 
  15   1  10      176.23      197.83     18.47 o 
  16   1  10       12.55       24.50      9.18 o 
  17   1  10       97.48      104.35     17.56 o 
   0   2  10     1565.34     1768.95     29.49 o 
   1   2  10      774.64      720.90     13.28 o 
   2   2  10        0.07        7.96      4.18 o 
   3   2  10     1976.74     1977.46     29.10 o 
   4   2  10     2688.42     2717.62     34.26 o 
   5   2  10       99.51      107.61      8.32 o 
   6   2  10      296.95      303.02     11.99 o 
   7   2  10      663.42      686.14     17.79 o 
   8   2  10       90.13       94.42      7.69 o 
   9   2  10      854.98      870.81     17.77 o 
  10   2  10       63.63       69.02      6.30 o 
  11   2  10      478.98      465.83     13.14 o 
  12   2  10      106.26       76.06      6.79 o 
  13   2  10        6.82       22.03      5.41 o 
  14   2  10      223.48      233.54     12.92 o 
  15   2  10      124.79       95.88     14.64 o 
  16   2  10       60.04       58.13     11.17 o 
  17   2  10       18.71       20.89      7.60 o 
   1   3  10      706.60      739.25     15.86 o 
   2   3  10       18.02       26.77      5.54 o 
   3   3  10      228.31      243.60     10.36 o 
   4   3  10      807.42      879.46     18.90 o 
   5   3  10     1918.38     1999.17     30.33 o 
   6   3  10       28.32       28.81      6.85 o 
   7   3  10     2982.94     3117.88     29.41 o 
   8   3  10     2001.35     2075.44     24.84 o 
   9   3  10      851.95      928.43     19.99 o 
  10   3  10      689.31      665.35     17.62 o 
  11   3  10        9.88       23.06      5.53 o 
  12   3  10       60.01       57.41      7.98 o 
  13   3  10      449.20      437.58     16.34 o 
  14   3  10        0.01       20.46      7.20 o 
  15   3  10      337.89      337.86     25.88 o 
  16   3  10        5.58        8.50      7.46 o 
  17   3  10       46.10       31.48     10.68 o 
   0   4  10      365.11      448.14     20.82 o 
   1   4  10        6.58       26.66      7.10 o 
   2   4  10        8.30       11.15      4.83 o 
   3   4  10     1753.35     1720.97     28.04 o 
   4   4  10      580.89      547.05     14.81 o 
   5   4  10       91.08      110.24      7.79 o 
   6   4  10     1283.69     1324.74     22.89 o 
   7   4  10      247.12      279.30     12.64 o 
   8   4  10     2175.78     2197.76     32.43 o 
   9   4  10      130.75      137.41      7.85 o 
  10   4  10        0.15       22.66      5.77 o 
  11   4  10     1342.77     1369.48     23.05 o 
  12   4  10      403.65      371.70     15.58 o 
  13   4  10      177.06      146.47     11.85 o 
  14   4  10       26.82       24.35      9.62 o 
  15   4  10      447.21      447.43     29.68 o 
  16   4  10       17.97       34.69     12.75 o 
   1   5  10     2086.49     2169.10     22.56 o 
   2   5  10      155.26      155.28      9.03 o 
   3   5  10     1491.71     1601.33     20.78 o 
   4   5  10      702.54      711.22     14.97 o 
   5   5  10      528.38      515.96     13.71 o 
   6   5  10      336.05      349.86     11.84 o 
   7   5  10      656.65      666.67     16.52 o 
   8   5  10       64.26       66.31      6.31 o 
   9   5  10       62.02       65.86      7.41 o 
  10   5  10       15.76       20.18      5.19 o 
  11   5  10      224.21      220.77     11.20 o 
  12   5  10       41.81       32.93      7.22 o 
  13   5  10      592.33      593.66     24.12 o 
  14   5  10        9.59        8.75      6.08 o 
  15   5  10      900.46      950.61     50.63 o 
   0   6  10      268.94      296.26     14.01 o 
   1   6  10       30.73       51.41      5.69 o 
   2   6  10      543.53      541.06     17.24 o 
   3   6  10        7.57       19.78      4.96 o 
   4   6  10       11.78       20.26      5.38 o 
   5   6  10      205.57      186.94     10.33 o 
   6   6  10       74.99       66.83      6.99 o 
   7   6  10      425.29      402.83     15.52 o 
   8   6  10       18.47       24.39      5.35 o 
   9   6  10      298.25      279.15     13.79 o 
  10   6  10       38.32       39.14      7.56 o 
  11   6  10       16.76       23.70      9.76 o 
  12   6  10      118.63      100.44     14.19 o 
  13   6  10        8.60       26.39      9.70 o 
  14   6  10       15.55       15.46      8.12 o 
   1   7  10       73.12       55.94      7.02 o 
   2   7  10       20.96       22.88      6.15 o 
   3   7  10      694.83      629.75     16.95 o 
   4   7  10       30.09       30.13      8.59 o 
   5   7  10      212.17      198.51     12.70 o 
   6   7  10       82.98       69.38     11.40 o 
   7   7  10       12.74       12.86      5.44 o 
   8   7  10       24.67       39.81      7.84 o 
   9   7  10       43.66       33.50      6.74 o 
  10   7  10       19.30       13.11      7.16 o 
  11   7  10      218.74      197.01     21.02 o 
  12   7  10       38.02       38.80     13.40 o 
   0   8  10       31.97       24.29     13.36 o 
   1   8  10      214.15      192.39     30.41 o 
   2   8  10       54.77       37.88     10.08 o 
   3   8  10      225.56      220.98     17.45 o 
   4   8  10       12.66       21.17      7.10 o 
   5   8  10        0.11       23.84      7.98 o 
   6   8  10      112.61      141.91     12.48 o 
   7   8  10      210.14      218.03     18.37 o 
   8   8  10        9.16       33.47      9.32 o 
   9   8  10       19.78       26.38      7.68 o 
   1   9  10       25.50       54.88     12.89 o 
   2   9  10      430.52      441.72     36.72 o 
   3   9  10      354.82      340.42     25.70 o 
   4   9  10      619.05      633.62     37.42 o 
   5   9  10      466.44      451.06     27.34 o 
   6   9  10       80.00       54.63     14.00 o 
   1   1  11     3586.23     3751.02     43.78 o 
   2   1  11      572.44      573.70     12.69 o 
   3   1  11       91.89       94.20      6.08 o 
   4   1  11       10.85       12.51      4.49 o 
   5   1  11     1091.93     1086.46     19.90 o 
   6   1  11      386.74      418.52     13.31 o 
   7   1  11     3785.11     4006.74     55.03 o 
   8   1  11      112.41      130.03      8.39 o 
   9   1  11      392.40      404.64     13.08 o 
  10   1  11        3.47       14.05      4.38 o 
  11   1  11        1.69        9.74      4.25 o 
  12   1  11       72.43       53.49      5.93 o 
  13   1  11     2276.19     2388.42     32.74 o 
  14   1  11      366.10      318.42     17.84 o 
  15   1  11      343.17      332.26     27.20 o 
  16   1  11       10.44       15.22      8.40 o 
  17   1  11      227.90      213.92     23.12 o 
   0   2  11     1652.19     2095.26     38.69 o 
   1   2  11      700.94      641.04     16.28 o 
   2   2  11       40.99       67.74      7.00 o 
   3   2  11     3816.04     3859.55     39.93 o 
   4   2  11        9.82       27.98      5.72 o 
   5   2  11     1684.45     1588.06     22.95 o 
   6   2  11     1812.14     1750.95     30.86 o 
   7   2  11     1130.37     1133.61     19.76 o 
   8   2  11       86.63       63.36      6.48 o 
   9   2  11      604.67      588.27     24.61 o 
  10   2  11       43.47       33.26      5.92 o 
  11   2  11      781.88      793.28     17.94 o 
  12   2  11      173.22      138.45      8.81 o 
  13   2  11       20.29       39.81      7.20 o 
  14   2  11       55.08       31.14      5.69 o 
  15   2  11      595.96      616.75     37.22 o 
  16   2  11      173.01      155.33     17.99 o 
  17   2  11     1127.36     1155.17     53.62 o 
   1   3  11      878.40      787.04     26.56 o 
   2   3  11      125.41      130.35      8.73 o 
   3   3  11     2033.40     2170.42     29.98 o 
   4   3  11     1235.58     1168.85     25.27 o 
   5   3  11     1161.20     1155.27     26.38 o 
   6   3  11      587.81      608.65     22.15 o 
   7   3  11     4157.27     4379.81     40.23 o 
   8   3  11      254.01      256.21     11.44 o 
   9   3  11       86.69       89.28      7.34 o 
  10   3  11      217.84      209.42     10.74 o 
  11   3  11      711.86      728.87     18.20 o 
  12   3  11      317.42      257.32     16.05 o 
  13   3  11     1312.06     1341.08     30.72 o 
  14   3  11       22.62       18.63      6.28 o 
  15   3  11      184.19      210.14     15.60 o 
  16   3  11       39.13       48.69     10.38 o 
   0   4  11      105.18      135.92     12.67 o 
   1   4  11        7.41       17.75      5.46 o 
   2   4  11      126.76      134.51      9.68 o 
   3   4  11      974.29      997.95     17.75 o 
   4   4  11      329.92      355.32     12.76 o 
   5   4  11     1809.12     1942.95     25.00 o 
   6   4  11      172.87      177.81     11.52 o 
   7   4  11      263.02      286.16     12.48 o 
   8   4  11      992.74      948.64     21.06 o 
   9   4  11       26.81       34.89      5.74 o 
  10   4  11       85.08       96.68      7.38 o 
  11   4  11       20.48       22.94      5.57 o 
  12   4  11      233.90      244.93     13.17 o 
  13   4  11       48.45       42.56      7.76 o 
  14   4  11        2.06        5.60      6.53 o 
  15   4  11        2.63       17.89      6.41 o 
  16   4  11       13.19       19.03      8.86 o 
   1   5  11      874.76      896.51     16.27 o 
   2   5  11      137.44      131.13      7.89 o 
   3   5  11      404.21      449.49     12.58 o 
   4   5  11      188.07      197.23      9.30 o 
   5   5  11     1656.94     1712.05     26.18 o 
   6   5  11      190.62      190.22     10.19 o 
   7   5  11      130.13      143.60      8.92 o 
   8   5  11      151.60      126.45      8.93 o 
   9   5  11      266.87      260.31     11.80 o 
  10   5  11      149.68      132.71      9.02 o 
  11   5  11      219.63      225.05     11.44 o 
  12   5  11       68.51       55.77      9.99 o 
  13   5  11       40.55       29.01      8.84 o 
  14   5  11      104.63       91.88     12.93 o 
   0   6  11      137.43      149.01     11.67 o 
   1   6  11       78.77       92.31      7.30 o 
   2   6  11      729.04      721.25     16.14 o 
   3   6  11      371.53      366.31     13.84 o 
   4   6  11      170.87      164.41      8.62 o 
   5   6  11       85.98       98.77      8.01 o 
   6   6  11       68.61       72.63      6.64 o 
   7   6  11      147.44      146.08     10.19 o 
   8   6  11       26.99       33.47      7.03 o 
   9   6  11        9.24       23.05      5.78 o 
  10   6  11      167.66      162.55     11.66 o 
  11   6  11      520.50      554.35     26.31 o 
  12   6  11       49.95       43.67     10.93 o 
  13   6  11        0.37       17.83      8.70 o 
   1   7  11      638.70      668.94     16.16 o 
   2   7  11       20.42       25.79      6.24 o 
   3   7  11      379.34      353.44     13.20 o 
   4   7  11      194.88      174.33     14.36 o 
   5   7  11      766.83      776.81     20.21 o 
   6   7  11        9.62       19.93      6.44 o 
   7   7  11      849.18      896.74     31.66 o 
   8   7  11       63.51       67.56      8.54 o 
   9   7  11       45.04       45.69      8.97 o 
  10   7  11       61.56       57.17     11.13 o 
  11   7  11        0.94       18.49      7.86 o 
   0   8  11       40.46       29.10     15.34 o 
   1   8  11        1.54       30.40     11.64 o 
   2   8  11       74.03       65.40     11.27 o 
   3   8  11       30.40       49.49     12.96 o 
   4   8  11        5.32       16.86      7.11 o 
   5   8  11       30.34       23.47      8.06 o 
   6   8  11       31.63       33.78      7.28 o 
   7   8  11        0.28       13.79      7.33 o 
   8   8  11       32.94       26.69      8.23 o 
   9   8  11       49.16       41.77      7.76 o 
   1   9  11        4.16       15.97      8.98 o 
   2   9  11      104.11       93.41     14.91 o 
   3   9  11        0.53       23.73     10.40 o 
   4   9  11       13.22       27.75     10.54 o 
   5   9  11        0.05       12.06      9.32 o 
   0   0  12       44.66       75.55     13.21 o 
   1   0  12      146.17      215.95     13.26 o 
   2   0  12        5.56       16.04      6.85 o 
   3   0  12     2419.59     2495.32     42.90 o 
   4   0  12     1345.42     1257.68     27.45 o 
   5   0  12     2048.63     1869.21     39.77 o 
   6   0  12     1818.63     2032.22     49.78 o 
   7   0  12     2382.86     2357.53     42.59 o 
   8   0  12        4.44       22.36      5.81 o 
   9   0  12      300.64      320.31     18.33 o 
  10   0  12       20.46       26.49      7.36 o 
  11   0  12     1483.72     1585.24     37.60 o 
  12   0  12      175.28      138.68     15.33 o 
  13   0  12        5.04       25.30     13.55 o 
  14   0  12      458.28      442.47     38.33 o 
  15   0  12     1648.86     1633.61     65.29 o 
  16   0  12      293.01      244.15     43.05 o 
  17   0  12     1298.22     1429.96     80.60 o 
   1   1  12     5853.66     6206.12     66.81 o 
   2   1  12       92.41       97.32      6.73 o 
   3   1  12      698.08      730.64     14.59 o 
   4   1  12       48.92       46.41      5.51 o 
   5   1  12     2202.57     2192.58     28.42 o 
   6   1  12      188.73      202.66      9.53 o 
   7   1  12     2064.42     2084.09     27.21 o 
   8   1  12      962.13      987.33     21.97 o 
   9   1  12      350.27      376.87     13.64 o 
  10   1  12      210.27      186.06      9.82 o 
  11   1  12        5.48       15.45      5.07 o 
  12   1  12       26.83       31.45      5.05 o 
  13   1  12     2015.32     1877.83     31.61 o 
  14   1  12       45.16       49.46      9.82 o 
  15   1  12      759.25      819.99     49.09 o 
  16   1  12       56.71       75.08     13.53 o 
  17   1  12       13.78       23.91     11.22 o 
   0   2  12      313.31      317.11     14.64 o 
   1   2  12      776.00      867.53     20.73 o 
   2   2  12     1110.83     1135.81     28.38 o 
   3   2  12      941.36      980.83     18.03 o 
   4   2  12     1845.79     1859.52     31.43 o 
   5   2  12       50.49       52.12      6.97 o 
   6   2  12      701.65      706.69     17.34 o 
   7   2  12      184.42      173.31      9.41 o 
   8   2  12     1630.11     1593.77     25.14 o 
   9   2  12        0.04       16.48      4.95 o 
  10   2  12       40.50       46.93      5.42 o 
  11   2  12      359.45      349.94     12.92 o 
  12   2  12      346.80      329.38     16.66 o 
  13   2  12       88.56       66.45      7.45 o 
  14   2  12       37.51       33.41      9.38 o 
  15   2  12       61.96       80.77     13.29 o 
  16   2  12       61.42       70.39     13.34 o 
   1   3  12     2067.66     2179.18     36.22 o 
   2   3  12      262.09      275.70     11.75 o 
   3   3  12       79.13       76.28      7.64 o 
   4   3  12      284.53      284.00     12.85 o 
   5   3  12     1400.25     1463.98     24.04 o 
   6   3  12        0.11       16.19      4.87 o 
   7   3  12     1265.18     1307.15     24.33 o 
   8   3  12      159.81      164.34      9.56 o 
   9   3  12      179.67      169.54      9.74 o 
  10   3  12      171.08      175.05     10.12 o 
  11   3  12     1624.50     1687.82     26.28 o 
  12   3  12       25.25       33.26      6.35 o 
  13   3  12     1504.94     1613.35     34.73 o 
  14   3  12      172.23      166.59     12.86 o 
  15   3  12       64.70       41.60     13.23 o 
  16   3  12       18.16       19.28      8.22 o 
   0   4  12      543.14      573.07     20.91 o 
   1   4  12      418.97      405.26     14.09 o 
   2   4  12      427.67      479.92     14.24 o 
   3   4  12     2927.37     2995.78     32.55 o 
   4   4  12      131.77      148.26      9.43 o 
   5   4  12     4867.87     5066.27     45.12 o 
   6   4  12     1058.13     1125.97     23.30 o 
   7   4  12     1461.91     1453.08     30.56 o 
   8   4  12      410.86      418.36     14.80 o 
   9   4  12     2541.74     2634.45     28.17 o 
  10   4  12       20.75       23.99      5.89 o 
  11   4  12      852.79      892.97     18.23 o 
  12   4  12       15.19       24.59      5.95 o 
  13   4  12        4.79       16.82      5.24 o 
  14   4  12       12.12       22.22      8.60 o 
  15   4  12      948.14      951.98     52.28 o 
   1   5  12     1003.12      946.91     18.61 o 
   2   5  12       29.36       35.48      5.96 o 
   3   5  12        3.95       26.20      5.80 o 
   4   5  12      324.83      328.92     11.73 o 
   5   5  12     3116.78     3272.33     42.76 o 
   6   5  12      997.45      983.68     19.88 o 
   7   5  12     1767.01     1785.98     25.57 o 
   8   5  12       81.02       86.54      8.32 o 
   9   5  12        0.91       14.56      4.57 o 
  10   5  12        3.41       21.11      5.50 o 
  11   5  12        0.24       18.49      5.24 o 
  12   5  12        4.11       17.23      6.19 o 
  13   5  12     1047.28      998.11     54.87 o 
  14   5  12       10.29       23.04      8.86 o 
   0   6  12       21.49       40.05      9.40 o 
   1   6  12       51.67       54.03      6.61 o 
   2   6  12      469.18      445.12     16.12 o 
   3   6  12      459.38      408.79     14.03 o 
   4   6  12      106.42      101.12      8.33 o 
   5   6  12      174.20      171.68      9.79 o 
   6   6  12      291.29      279.66     11.54 o 
   7   6  12       69.92       66.86      8.03 o 
   8   6  12        4.20       18.80      5.27 o 
   9   6  12      105.27       90.93      8.97 o 
  10   6  12       38.53       22.26      5.98 o 
  11   6  12       82.75       81.00     11.92 o 
  12   6  12        0.11       13.25      8.14 o 
  13   6  12       10.09       21.89      8.82 o 
   1   7  12       98.33       86.70      8.60 o 
   2   7  12       10.87       21.13      5.94 o 
   3   7  12       25.58       24.30      5.86 o 
   4   7  12       95.49      109.01     11.57 o 
   5   7  12       14.49       21.60      6.86 o 
   6   7  12       70.96       70.01      8.99 o 
   7   7  12       89.91       95.06     11.83 o 
   8   7  12      104.05      114.17     11.34 o 
   9   7  12      219.53      225.43     16.69 o 
  10   7  12       15.77       21.63      7.73 o 
  11   7  12        0.02       12.08      9.10 o 
   0   8  12      254.91      208.36     24.89 o 
   1   8  12       33.67       62.19     13.64 o 
   2   8  12       73.98       40.55      9.96 o 
   3   8  12      461.67      452.39     22.55 o 
   4   8  12      189.66      182.64     13.11 o 
   5   8  12        2.52        9.92      6.38 o 
   6   8  12      226.88      221.48     17.68 o 
   7   8  12        3.00       13.45      6.97 o 
   8   8  12       92.36       90.86     12.59 o 
   1   9  12       11.45       12.13      9.62 o 
   2   9  12       67.21       75.73     13.89 o 
   3   9  12      414.43      412.28     25.63 o 
   1   1  13     1632.02     1674.21     24.79 o 
   2   1  13       20.62       26.27      6.03 o 
   3   1  13      535.56      529.86     13.91 o 
   4   1  13      724.34      747.32     17.75 o 
   5   1  13      549.98      555.57     16.76 o 
   6   1  13      201.58      209.08      9.81 o 
   7   1  13      749.52      833.01     19.74 o 
   8   1  13      503.68      512.77     16.85 o 
   9   1  13      358.28      368.63     13.65 o 
  10   1  13       58.53       54.20      6.24 o 
  11   1  13      634.77      648.95     19.38 o 
  12   1  13        0.73       17.94      6.21 o 
  13   1  13      964.05      957.56     31.75 o 
  14   1  13       50.42       64.95     10.53 o 
  15   1  13      109.73      136.40     15.88 o 
  16   1  13        0.74       28.32     11.28 o 
   0   2  13      109.15      110.26     11.38 o 
   1   2  13       83.98       97.50      7.60 o 
   2   2  13       66.94       81.05      8.07 o 
   3   2  13      847.76      846.34     27.16 o 
   4   2  13        0.39       10.84      5.35 o 
   5   2  13     4038.25     4219.33     35.26 o 
   6   2  13      139.72      153.57     12.45 o 
   7   2  13     3039.97     3071.43     34.11 o 
   8   2  13       44.73       39.81      5.84 o 
   9   2  13      255.17      271.63     11.67 o 
  10   2  13        0.01       14.46      5.33 o 
  11   2  13      396.25      390.20     14.87 o 
  12   2  13      212.05      196.25     12.19 o 
  13   2  13       92.04       79.12      9.10 o 
  14   2  13        3.07       13.83      5.44 o 
  15   2  13      313.93      291.51     31.32 o 
  16   2  13      157.27      172.42     38.92 o 
   1   3  13      499.19      525.13     15.73 o 
   2   3  13     1728.00     1915.73     23.82 o 
   3   3  13        9.72       23.28      5.99 o 
   4   3  13      756.89      738.42     19.44 o 
   5   3  13     1417.10     1466.07     25.55 o 
   6   3  13       29.53       46.44      6.80 o 
   7   3  13     1670.86     1758.77     31.01 o 
   8   3  13      231.14      245.38     11.68 o 
   9   3  13       56.24       62.02      7.15 o 
  10   3  13        1.39       18.79      6.21 o 
  11   3  13       43.47       43.30      6.46 o 
  12   3  13      637.98      627.93     33.22 o 
  13   3  13     1057.22     1049.90     32.64 o 
  14   3  13       32.40       34.43      7.31 o 
  15   3  13       39.85       24.79      8.21 o 
   0   4  13     1127.19     1162.46     30.09 o 
   1   4  13       99.05      103.20      8.33 o 
   2   4  13       44.18       75.26      7.34 o 
   3   4  13      458.53      483.12     20.63 o 
   4   4  13        4.32       13.04      5.70 o 
   5   4  13       63.86       70.81      7.27 o 
   6   4  13      120.04      104.21      9.64 o 
   7   4  13       39.83       31.43      5.47 o 
   8   4  13      373.67      388.36     14.62 o 
   9   4  13       37.14       34.71      6.09 o 
  10   4  13      217.46      215.77     11.33 o 
  11   4  13       40.18       30.58      5.85 o 
  12   4  13       34.40       36.66      6.38 o 
  13   4  13        0.17       20.06      8.25 o 
  14   4  13       13.49       26.47      8.39 o 
  15   4  13      813.97      751.66     31.61 o 
   1   5  13       26.74       45.32      5.95 o 
   2   5  13      136.23      113.05      7.94 o 
   3   5  13      612.78      605.81     15.65 o 
   4   5  13        1.70       22.85      6.61 o 
   5   5  13      325.57      333.91     12.47 o 
   6   5  13       67.55       75.07      8.15 o 
   7   5  13       31.64       37.19      6.59 o 
   8   5  13       13.91       15.70      6.01 o 
   9   5  13       35.61       43.58      7.13 o 
  10   5  13       22.38       25.25      5.43 o 
  11   5  13        0.24       15.44      5.43 o 
  12   5  13        0.43       20.48      7.74 o 
  13   5  13       60.93       61.84     10.48 o 
   0   6  13       93.41      104.20     11.99 o 
   1   6  13       65.35       58.92      7.10 o 
   2   6  13       13.42       24.64      7.51 o 
   3   6  13      749.33      747.75     19.72 o 
   4   6  13        8.96       28.16      5.86 o 
   5   6  13      845.41      838.02     19.37 o 
   6   6  13      286.35      273.51     11.51 o 
   7   6  13       20.42       23.17      7.00 o 
   8   6  13       19.02       14.86      4.79 o 
   9   6  13      485.27      509.14     17.42 o 
  10   6  13       33.94       39.28      8.04 o 
  11   6  13       78.96       75.11     12.79 o 
  12   6  13        0.08        9.09      8.17 o 
   1   7  13       59.40       60.20      7.79 o 
   2   7  13       21.18       29.29      6.40 o 
   3   7  13        2.20       17.30      5.97 o 
   4   7  13      416.54      415.56     16.74 o 
   5   7  13      979.12      942.61     25.29 o 
   6   7  13       15.34       24.05      7.34 o 
   7   7  13      288.13      284.12     16.63 o 
   8   7  13      194.67      176.03     15.34 o 
   9   7  13       35.78       34.68      8.79 o 
  10   7  13       85.05       91.65     11.71 o 
   0   8  13       64.55       76.90     21.09 o 
   1   8  13        0.07       35.17     11.29 o 
   2   8  13       24.62       40.62     10.98 o 
   3   8  13      782.00      811.49     48.52 o 
   4   8  13       27.91       44.02     10.16 o 
   5   8  13       90.16       81.65     10.88 o 
   6   8  13       20.04       25.84      8.56 o 
   7   8  13        1.33       16.19      7.97 o 
   0   0  14       66.73       70.37     18.17 o 
   1   0  14       17.77       23.67      9.90 o 
   2   0  14       18.10       25.31      7.97 o 
   3   0  14     3575.58     3754.52     70.92 o 
   4   0  14      728.78      726.64     23.15 o 
   5   0  14     8382.06     8642.73     76.95 o 
   6   0  14     1282.89     1378.85     29.86 o 
   7   0  14     4364.36     4539.54     56.68 o 
   8   0  14      821.92      737.70     31.32 o 
   9   0  14     1015.43      985.25     31.46 o 
  10   0  14       84.12      100.52     13.05 o 
  11   0  14     1191.24     1180.07     34.67 o 
  12   0  14       71.41       49.55     11.34 o 
  13   0  14      235.01      190.84     26.93 o 
  14   0  14       40.23       39.07     22.88 o 
  15   0  14       84.33       79.91     24.80 o 
  16   0  14       10.92       40.40     21.19 o 
   1   1  14       97.35       72.49      7.52 o 
   2   1  14       34.63       43.92      7.44 o 
   3   1  14       13.98       18.59      6.40 o 
   4   1  14     1387.08     1370.40     21.55 o 
   5   1  14     1157.44     1150.63     31.07 o 
   6   1  14      392.72      350.52     12.19 o 
   7   1  14       36.63       49.61      7.08 o 
   8   1  14       12.99       13.01      6.08 o 
   9   1  14       32.90       33.05      7.07 o 
  10   1  14       41.60       53.11      7.17 o 
  11   1  14      622.41      660.18     18.71 o 
  12   1  14      167.28      132.87     10.64 o 
  13   1  14      849.73      880.30     28.40 o 
  14   1  14      184.96      167.24     15.58 o 
  15   1  14       26.44       29.07      9.27 o 
  16   1  14      301.93      325.16     29.70 o 
   0   2  14      102.47      107.75     12.86 o 
   1   2  14     1488.48     1602.10     30.83 o 
   2   2  14     1315.16     1427.75     22.73 o 
   3   2  14     1490.38     1465.48     23.08 o 
   4   2  14       67.07       79.93      8.34 o 
   5   2  14      494.48      498.15     16.22 o 
   6   2  14      937.53      900.20     22.74 o 
   7   2  14      160.48      141.59      8.83 o 
   8   2  14      748.27      750.14     20.22 o 
   9   2  14      175.33      169.03      9.91 o 
  10   2  14       70.38       70.75      7.23 o 
  11   2  14      466.69      420.02     16.91 o 
  12   2  14      188.25      166.93     12.30 o 
  13   2  14      146.98      139.99     12.62 o 
  14   2  14       63.74       51.29      9.96 o 
  15   2  14      656.92      617.40     41.84 o 
   1   3  14      602.43      610.09     16.46 o 
   2   3  14       15.02       31.87      6.25 o 
   3   3  14       22.24       26.09      6.20 o 
   4   3  14      196.67      196.96     11.64 o 
   5   3  14      502.47      491.68     16.80 o 
   6   3  14      137.28      131.93      9.88 o 
   7   3  14      534.14      540.22     20.23 o 
   8   3  14        0.64       14.67      5.77 o 
   9   3  14       52.95       45.51      6.93 o 
  10   3  14        0.66       18.82      6.29 o 
  11   3  14        0.47       20.44      5.40 o 
  12   3  14      113.01      112.91     10.38 o 
  13   3  14      183.02      168.56     12.80 o 
  14   3  14       15.89       18.64      7.52 o 
  15   3  14        2.17       20.48     10.46 o 
   0   4  14      154.45      124.17     12.58 o 
   1   4  14       33.70       48.62      6.59 o 
   2   4  14       47.55       40.60      6.36 o 
   3   4  14      242.38      243.36     11.60 o 
   4   4  14      235.27      226.35     11.36 o 
   5   4  14     1250.53     1293.03     26.05 o 
   6   4  14      302.89      295.43     13.03 o 
   7   4  14      397.24      416.55     16.84 o 
   8   4  14        0.06       17.56      5.20 o 
   9   4  14       69.01       87.57      8.29 o 
  10   4  14      453.92      434.64     22.53 o 
  11   4  14       26.40       26.09      5.72 o 
  12   4  14        4.97       19.00      7.88 o 
  13   4  14      175.99      171.63     19.58 o 
  14   4  14       60.89       61.18      9.28 o 
   1   5  14       39.26       55.94      7.29 o 
   2   5  14      160.14      119.93      9.61 o 
   3   5  14       25.37       35.12      6.28 o 
   4   5  14      286.39      290.37     15.50 o 
   5   5  14      513.84      545.36     15.11 o 
   6   5  14       19.27       23.51      6.33 o 
   7   5  14      561.74      574.91     16.81 o 
   8   5  14      197.94      168.12     11.41 o 
   9   5  14      126.70      120.12      9.23 o 
  10   5  14      217.57      210.80     11.73 o 
  11   5  14        7.04       16.74      5.95 o 
  12   5  14      148.41      143.29     13.05 o 
  13   5  14      224.21      196.27     16.27 o 
   0   6  14        9.07       18.56      7.37 o 
   1   6  14        0.41       14.50      5.45 o 
   2   6  14        3.20       22.38      6.39 o 
   3   6  14      647.71      638.76     15.72 o 
   4   6  14      118.86      131.91      9.56 o 
   5   6  14      141.28      138.60      9.43 o 
   6   6  14      158.84      165.96     10.54 o 
   7   6  14        0.15       12.74      6.07 o 
   8   6  14       55.76       56.05      7.90 o 
   9   6  14      126.82      142.39     10.76 o 
  10   6  14        3.63       19.65      6.82 o 
  11   6  14      105.33      110.49     14.86 o 
   1   7  14        2.55       16.32      6.15 o 
   2   7  14        2.82       18.38      6.13 o 
   3   7  14      344.93      303.86     15.49 o 
   4   7  14       23.28       26.25      7.65 o 
   5   7  14       24.00       39.56      8.08 o 
   6   7  14        0.36       21.40      9.32 o 
   7   7  14      196.93      187.72     15.96 o 
   8   7  14        6.77       18.62      7.11 o 
   9   7  14        0.70        7.01      5.90 o 
   0   8  14       73.76       66.62     36.09 o 
   1   8  14       14.43       23.84     10.11 o 
   2   8  14      210.36      225.03     20.32 o 
   3   8  14      980.31     1074.66     56.07 o 
   4   8  14      225.76      245.65     21.23 o 
   5   8  14      263.70      259.11     16.97 o 
   6   8  14       30.50       42.65      9.58 o 
   1   1  15      379.68      366.83     12.49 o 
   2   1  15      752.25      722.71     16.08 o 
   3   1  15       15.56       32.37      7.60 o 
   4   1  15      233.58      231.92     11.57 o 
   5   1  15      116.30      114.11      8.45 o 
   6   1  15       28.81       26.64      7.15 o 
   7   1  15      409.98      437.90     16.39 o 
   8   1  15       54.71       55.07      6.86 o 
   9   1  15        3.21       10.37      4.87 o 
  10   1  15       77.72       56.60      6.81 o 
  11   1  15      325.08      339.64     14.35 o 
  12   1  15      272.20      256.16     14.17 o 
  13   1  15      244.64      264.02     17.41 o 
  14   1  15      355.63      362.65     29.43 o 
  15   1  15        6.78       16.37     10.95 o 
   0   2  15      602.25      648.44     25.38 o 
   1   2  15      239.90      238.27     11.85 o 
   2   2  15      631.23      578.62     15.33 o 
   3   2  15     1569.05     1640.70     34.42 o 
   4   2  15       63.97       64.15      6.84 o 
   5   2  15     3865.63     4024.93     49.30 o 
   6   2  15     8473.82     9042.08     69.56 o 
   7   2  15      728.48      777.47     18.72 o 
   8   2  15      266.34      271.04     13.37 o 
   9   2  15     1297.80     1354.83     23.01 o 
  10   2  15      222.73      228.81     11.92 o 
  11   2  15     1082.38     1102.74     30.84 o 
  12   2  15      115.84      106.66      9.42 o 
  13   2  15       26.75       21.58      6.56 o 
  14   2  15     1013.82     1105.99     64.88 o 
  15   2  15      566.66      549.25     55.75 o 
   1   3  15      863.53      914.13     20.87 o 
   2   3  15       25.78       30.86      6.14 o 
   3   3  15      185.02      179.67     10.63 o 
   4   3  15      872.11      843.25     23.46 o 
   5   3  15     1640.16     1668.71     31.23 o 
   6   3  15      932.54     1004.83     25.07 o 
   7   3  15       46.77       50.79      6.81 o 
   8   3  15       30.64       40.77      7.00 o 
   9   3  15       42.40       56.64      9.20 o 
  10   3  15      114.25      113.40      9.87 o 
  11   3  15       73.81       79.92      8.08 o 
  12   3  15       35.08       30.43      7.32 o 
  13   3  15      415.66      421.70     26.97 o 
  14   3  15       16.45       22.99      7.98 o 
   0   4  15        3.53       20.59      9.11 o 
   1   4  15        5.18       23.17      6.26 o 
   2   4  15      426.98      410.82     14.89 o 
   3   4  15      284.73      261.07     12.69 o 
   4   4  15      154.64      181.17     10.96 o 
   5   4  15      468.29      445.88     16.74 o 
   6   4  15       55.47       60.94      7.51 o 
   7   4  15       74.43       65.00      8.15 o 
   8   4  15       70.05       84.23      7.82 o 
   9   4  15      547.52      512.59     19.20 o 
  10   4  15        3.58       19.52      5.26 o 
  11   4  15      296.36      246.73     14.69 o 
  12   4  15       39.57       30.87      9.93 o 
  13   4  15        1.35        7.52      6.20 o 
   1   5  15      334.90      300.87     13.38 o 
   2   5  15      659.03      589.01     16.35 o 
   3   5  15       24.21       34.12      7.00 o 
   4   5  15      336.06      342.24     13.80 o 
   5   5  15       22.79       26.39      7.34 o 
   6   5  15      117.46      114.73      8.48 o 
   7   5  15       38.83       39.40      7.00 o 
   8   5  15       13.60       28.92      6.41 o 
   9   5  15      434.82      436.66     16.61 o 
  10   5  15      661.32      556.52     16.17 o 
  11   5  15       38.06       40.59      7.57 o 
  12   5  15      103.15      102.80     12.78 o 
   0   6  15      129.93      131.31     13.09 o 
   1   6  15        0.38       23.59      5.87 o 
   2   6  15     1033.50     1024.97     22.27 o 
   3   6  15      786.64      832.03     18.17 o 
   4   6  15        0.73       10.04      4.59 o 
   5   6  15      417.46      400.60     13.69 o 
   6   6  15      106.70      107.92      9.34 o 
   7   6  15      170.67      171.69     11.29 o 
   8   6  15       18.51       23.06      6.30 o 
   9   6  15      729.11      706.94     34.48 o 
  10   6  15      308.34      319.84     23.23 o 
  11   6  15       30.35       25.63      8.39 o 
   1   7  15      353.57      285.90     13.13 o 
   2   7  15       40.01       48.19      7.73 o 
   3   7  15       33.31       31.94      6.98 o 
   4   7  15       11.91       29.08      7.21 o 
   5   7  15      126.00      142.33     12.72 o 
   6   7  15       20.15       27.05      8.21 o 
   7   7  15      661.66      730.93     36.83 o 
   8   7  15       95.68       90.40     10.59 o 
   0   8  15      103.12      104.02     29.14 o 
   1   8  15       39.49       51.21     11.31 o 
   2   8  15       21.85       27.93      9.30 o 
   3   8  15      111.78      125.97     18.59 o 
   4   8  15       12.93       20.40      9.07 o 
   0   0  16      481.00      627.16     30.72 o 
   1   0  16      824.85      824.88     25.37 o 
   2   0  16      288.81      272.96     17.03 o 
   3   0  16      154.93      154.16     12.80 o 
   4   0  16       36.49       46.16     10.19 o 
   5   0  16      335.98      353.75     18.47 o 
   7   0  16       84.84       89.23     11.18 o 
   8   0  16      740.46      797.43     27.86 o 
   9   0  16      309.11      381.67     23.90 o 
  10   0  16     1499.52     1511.85     38.32 o 
  11   0  16       30.08       34.05     11.45 o 
  12   0  16       34.98       23.56      8.95 o 
  13   0  16        7.11       25.97     11.31 o 
  14   0  16     1618.98     1595.33    122.67 o 
  15   0  16      177.62       92.07     21.27 o 
   1   1  16      679.20      673.66     16.16 o 
   2   1  16       12.22       28.29      6.87 o 
   3   1  16       14.06       22.21      7.37 o 
   4   1  16       87.56       95.61      9.15 o 
   5   1  16        1.84       17.09      6.62 o 
   6   1  16      876.68      873.44     19.41 o 
   7   1  16     1120.30     1183.10     23.63 o 
   8   1  16        0.93       10.55      5.66 o 
   9   1  16      313.40      357.88     13.89 o 
  10   1  16      161.09      178.87     16.06 o 
  11   1  16       76.66       71.28      8.34 o 
  12   1  16      215.58      211.91     15.14 o 
  13   1  16      435.52      481.11     48.40 o 
  14   1  16       36.19       48.91     10.95 o 
  15   1  16       43.43       17.51     10.78 o 
   0   2  16      340.53      335.74     21.16 o 
   1   2  16       67.65       44.45      6.62 o 
   2   2  16        1.91       15.80      6.08 o 
   3   2  16      151.43      138.04     10.02 o 
   4   2  16      142.78      175.95     12.11 o 
   5   2  16      882.19      944.50     22.97 o 
   6   2  16       38.11       38.90      7.25 o 
   7   2  16       57.08       62.47      7.26 o 
   8   2  16       62.04       59.68      6.91 o 
   9   2  16       53.21       58.72      8.41 o 
  10   2  16       44.07       41.43      6.08 o 
  11   2  16        9.43        9.93      5.72 o 
  12   2  16       47.00       56.65      7.20 o 
  13   2  16       18.29       21.57      6.23 o 
  14   2  16       14.72       12.52      7.87 o 
   1   3  16       95.94       80.00      7.72 o 
   2   3  16     1700.75     1738.55     32.89 o 
   3   3  16      325.72      339.38     14.35 o 
   4   3  16     1114.51     1136.67     26.32 o 
   5   3  16      586.33      624.96     22.13 o 
   6   3  16      361.47      353.35     16.26 o 
   7   3  16      285.24      280.41     13.01 o 
   8   3  16       68.13       72.27      7.61 o 
   9   3  16      106.77      118.84     11.74 o 
  10   3  16      702.22      758.77     20.76 o 
  11   3  16       16.21       22.44      6.01 o 
  12   3  16       52.95       44.45      8.24 o 
  13   3  16       74.07       68.83     10.15 o 
  14   3  16      659.93      715.64     47.05 o 
   0   4  16      868.84      831.94     33.38 o 
   1   4  16      107.93      100.96      9.17 o 
   2   4  16     2219.75     2219.81     30.56 o 
   3   4  16     1409.70     1464.77     25.97 o 
   4   4  16      275.68      275.84     13.70 o 
   5   4  16      108.17       99.88      9.06 o 
   6   4  16     3139.58     3321.21     63.16 o 
   7   4  16      119.39      129.67      9.55 o 
   8   4  16      133.80      127.43     10.71 o 
   9   4  16      307.24      314.88     16.49 o 
  10   4  16      555.93      587.92     20.39 o 
  11   4  16      691.57      679.10     37.88 o 
  12   4  16      629.51      635.08     40.59 o 
  13   4  16       10.49       36.20      9.38 o 
   1   5  16      428.11      433.52     17.96 o 
   2   5  16      282.44      264.54     12.71 o 
   3   5  16      154.55      155.06     10.39 o 
   4   5  16      433.54      434.07     15.53 o 
   5   5  16      164.96      187.41     11.33 o 
   6   5  16       70.89       63.42      8.55 o 
   7   5  16      554.10      535.10     20.32 o 
   8   5  16       10.91       17.36      5.72 o 
   9   5  16        4.19       10.78      5.50 o 
  10   5  16        5.45       18.47      6.37 o 
  11   5  16      573.11      607.03     35.25 o 
   0   6  16       91.80       99.64     15.94 o 
   1   6  16      225.35      241.90     12.85 o 
   2   6  16      250.35      235.48     11.50 o 
   3   6  16      310.91      332.68     13.22 o 
   4   6  16        4.12       14.04      5.72 o 
   5   6  16       10.71       16.27      5.48 o 
   6   6  16      105.38       94.74      9.56 o 
   7   6  16        0.85       14.35      6.03 o 
   8   6  16       23.58       32.76      6.62 o 
   9   6  16      446.47      428.38     23.22 o 
  10   6  16       40.97       35.64     11.10 o 
   1   7  16       11.20       13.79      6.02 o 
   2   7  16      176.34      141.72     10.96 o 
   3   7  16      101.11      106.40     10.23 o 
   4   7  16       35.52       27.08      7.49 o 
   5   7  16        0.12       15.20      6.18 o 
   6   7  16        1.32       18.34      7.39 o 
   7   7  16      259.17      256.51     17.02 o 
   0   8  16        2.66       13.59     10.87 o 
   1   8  16        6.73       21.62     10.16 o 
   1   1  17      874.14      875.29     19.63 o 
   2   1  17      439.06      415.80     15.24 o 
   3   1  17      250.97      260.06     11.44 o 
   4   1  17      227.84      211.32     11.59 o 
   5   1  17      821.79      827.80     22.31 o 
   6   1  17      149.22      145.25      9.80 o 
   7   1  17     2630.14     2819.91     44.42 o 
   8   1  17      292.30      292.07     13.41 o 
   9   1  17      347.16      368.58     16.67 o 
  10   1  17      537.09      522.02     16.52 o 
  11   1  17        7.86       15.30      5.77 o 
  12   1  17      230.63      223.44     15.50 o 
  13   1  17      239.96      214.10     18.86 o 
  14   1  17      147.26      162.93     18.41 o 
   0   2  17      193.73      228.40     18.00 o 
   1   2  17      536.64      500.46     17.20 o 
   2   2  17      606.00      596.03     16.58 o 
   3   2  17      634.74      660.73     18.17 o 
   4   2  17       25.05       27.45      6.82 o 
   5   2  17        3.47       21.98      6.06 o 
   6   2  17     2932.07     3095.39     40.92 o 
   7   2  17       49.09       55.50      7.80 o 
   8   2  17       18.34       19.74      6.07 o 
   9   2  17      820.26      779.26     18.98 o 
  10   2  17        1.59       14.46      5.25 o 
  11   2  17      333.20      302.90     13.44 o 
  12   2  17       25.85       20.20      5.60 o 
  13   2  17      365.34      375.71     26.31 o 
  14   2  17      325.80      320.37     22.82 o 
   1   3  17     1958.13     1908.89     29.10 o 
   2   3  17       10.58       18.44      5.59 o 
   3   3  17       96.45       90.49      8.63 o 
   4   3  17      428.16      442.22     16.72 o 
   5   3  17       92.84       80.60      9.57 o 
   6   3  17      436.33      461.83     18.95 o 
   7   3  17     1467.05     1489.73     28.89 o 
   8   3  17      451.56      448.92     19.77 o 
   9   3  17       19.55       34.34      6.93 o 
  10   3  17      137.86      118.84     11.10 o 
  11   3  17      424.45      434.15     17.10 o 
  12   3  17      215.88      206.89     16.89 o 
  13   3  17      276.62      270.62     16.91 o 
   0   4  17      257.53      273.01     19.87 o 
   1   4  17       70.46       68.72      8.63 o 
   2   4  17       46.01       44.15      7.04 o 
   3   4  17       26.78       26.49      5.85 o 
   4   4  17      510.30      532.55     19.13 o 
   5   4  17      747.32      816.64     21.29 o 
   6   4  17       61.70       67.14      8.42 o 
   7   4  17      201.70      212.23     11.83 o 
   8   4  17        2.42       20.86      6.56 o 
   9   4  17       97.91      103.24      9.48 o 
  10   4  17       12.38       16.27      6.28 o 
  11   4  17       49.72       39.76      8.24 o 
  12   4  17        8.20        9.61      6.22 o 
   1   5  17        4.44       23.22      7.03 o 
   2   5  17       93.15       88.38      8.64 o 
   3   5  17      219.82      218.23     12.57 o 
   4   5  17       53.55       39.01      7.01 o 
   5   5  17      453.46      440.37     15.70 o 
   6   5  17        1.83       17.57      6.29 o 
   7   5  17       67.22       67.60      7.81 o 
   8   5  17       14.80       18.57      5.74 o 
   9   5  17       58.81       52.35      7.52 o 
  10   5  17        1.80       16.61      7.02 o 
  11   5  17      300.93      271.13     17.84 o 
   0   6  17      166.73      177.59     18.38 o 
   1   6  17      356.51      343.66     15.44 o 
   2   6  17      170.56      165.35     10.90 o 
   3   6  17      299.27      280.74     12.70 o 
   4   6  17        0.65       19.44      6.37 o 
   5   6  17       37.83       32.75      6.44 o 
   6   6  17      364.90      406.96     21.30 o 
   7   6  17       55.56       41.42      6.98 o 
   8   6  17      151.98      141.43     11.22 o 
   9   6  17       31.82       15.39      6.45 o 
   1   7  17      109.31      119.05     11.80 o 
   2   7  17        9.40       30.05      7.13 o 
   3   7  17       38.74       38.70      7.63 o 
   4   7  17      177.27      160.55     16.29 o 
   5   7  17       31.45       35.61      7.70 o 
   0   0  18      382.74      442.09     28.07 o 
   1   0  18     1207.18     1109.64     60.59 o 
   2   0  18     1647.63     1613.38     38.87 o 
   3   0  18     1495.45     1625.46     39.75 o 
   4   0  18      140.46      116.03     12.88 o 
   5   0  18      222.16      167.23     15.35 o 
   6   0  18      360.24      325.19     19.06 o 
   7   0  18      224.07      240.32     18.27 o 
   8   0  18       52.02       60.69     13.19 o 
   9   0  18      619.42      612.75     24.51 o 
  10   0  18      571.02      677.06     30.96 o 
  11   0  18     1206.35     1255.97     45.40 o 
  12   0  18     1803.73     1790.11    110.06 o 
  13   0  18      294.65      289.03     29.68 o 
   1   1  18      482.66      463.01     14.96 o 
   2   1  18     2876.59     2873.10     39.50 o 
   3   1  18       83.67       85.71      8.62 o 
   4   1  18     1829.44     1867.92     28.31 o 
   5   1  18      319.97      332.62     13.59 o 
   6   1  18      318.99      324.32     18.49 o 
   7   1  18     1755.87     1791.51     29.86 o 
   8   1  18      498.47      473.64     16.74 o 
   9   1  18       59.99       64.81      8.16 o 
  10   1  18      454.65      453.94     17.28 o 
  11   1  18      303.48      326.53     16.19 o 
  12   1  18      242.89      256.01     19.70 o 
  13   1  18       53.43       27.33      7.80 o 
   0   2  18       24.54       36.85     11.86 o 
   1   2  18        4.31       20.84      7.02 o 
   2   2  18       28.35       32.77      7.70 o 
   3   2  18       73.69       85.13      8.97 o 
   4   2  18       21.66       33.95      6.92 o 
   5   2  18       18.84       32.05      7.83 o 
   6   2  18       49.24       59.96      9.07 o 
   7   2  18       14.78       19.15      6.74 o 
   8   2  18      268.65      276.22     14.35 o 
   9   2  18      338.32      320.54     14.34 o 
  10   2  18      437.70      426.82     16.33 o 
  11   2  18       23.18       30.02      6.69 o 
  12   2  18       98.90       89.68     13.22 o 
  13   2  18        1.43       18.64     10.56 o 
   1   3  18      246.10      283.87     14.17 o 
   2   3  18       16.13       25.50      6.96 o 
   3   3  18      182.68      195.14     11.47 o 
   4   3  18        3.43       18.26      6.65 o 
   5   3  18      699.85      669.15     20.44 o 
   6   3  18       99.36      110.14     11.26 o 
   7   3  18      978.22     1048.49     25.67 o 
   8   3  18        0.45       19.24      5.92 o 
   9   3  18       87.29      106.68     10.62 o 
  10   3  18      386.04      378.88     15.42 o 
  11   3  18      195.26      202.32     15.45 o 
  12   3  18       62.86       57.07     11.58 o 
   0   4  18       62.23       78.07     13.77 o 
   1   4  18      577.78      541.14     19.73 o 
   2   4  18       11.47       16.53      5.34 o 
   3   4  18      104.27      116.05     13.05 o 
   4   4  18        6.69       32.34      7.08 o 
   5   4  18       69.26       72.91     10.10 o 
   6   4  18     1337.29     1392.73     27.53 o 
   7   4  18        0.13       20.22      6.30 o 
   8   4  18      271.00      275.59     19.90 o 
   9   4  18      386.00      361.11     19.45 o 
  10   4  18      100.54      100.53      9.97 o 
  11   4  18      129.89      122.88     14.05 o 
   1   5  18     1021.81     1001.80     24.53 o 
   2   5  18      216.16      167.35     12.03 o 
   3   5  18       16.81       38.10      7.37 o 
   4   5  18      326.97      339.87     15.81 o 
   5   5  18        3.43       21.41      6.64 o 
   6   5  18        6.02       17.98      6.73 o 
   7   5  18      146.42      143.46     11.47 o 
   8   5  18      384.32      399.22     21.60 o 
   9   5  18        2.56        8.79      5.45 o 
   0   6  18      355.80      352.37     30.48 o 
   1   6  18        0.02       18.85      6.34 o 
   2   6  18        7.46       22.66      6.35 o 
   3   6  18        5.03       16.92      6.04 o 
   4   6  18      396.51      359.40     18.83 o 
   5   6  18      187.77      173.57     12.40 o 
   6   6  18       93.20       77.09     10.48 o 
   7   6  18       72.91       44.24      9.24 o 
   1   7  18      119.83      120.60     12.34 o 
   2   7  18       42.61       30.56      8.89 o 
   3   7  18       12.82       19.06      6.94 o 
   1   1  19        0.04       23.51      7.53 o 
   2   1  19      130.15      136.65     11.80 o 
   3   1  19       14.97       23.46      6.39 o 
   4   1  19      243.60      270.08     13.37 o 
   5   1  19       64.33       64.82      8.71 o 
   6   1  19      229.07      235.52     12.79 o 
   7   1  19       59.31       69.81      9.92 o 
   8   1  19      393.59      427.43     16.83 o 
   9   1  19       28.71       30.76      6.80 o 
  10   1  19      531.40      563.94     20.11 o 
  11   1  19      141.45      115.72      9.57 o 
  12   1  19       31.13       28.29      6.95 o 
   0   2  19     1200.10     1114.75     72.10 o 
   1   2  19      742.26      673.30     20.90 o 
   2   2  19       76.54      111.90     10.80 o 
   3   2  19      144.97      157.96     10.78 o 
   4   2  19       25.53       22.72      6.62 o 
   5   2  19       24.21       30.90      6.15 o 
   6   2  19      103.65      120.66     11.64 o 
   7   2  19       49.03       49.73      7.83 o 
   8   2  19       12.70       20.17      6.46 o 
   9   2  19       55.26       57.13      8.02 o 
  10   2  19       15.43       19.14      6.31 o 
  11   2  19      215.27      231.72     16.26 o 
  12   2  19      338.41      323.83     20.68 o 
   1   3  19        6.87       24.73      6.24 o 
   2   3  19      738.56      689.65     20.14 o 
   3   3  19        0.34       20.34      5.96 o 
   4   3  19      608.24      653.17     20.29 o 
   5   3  19       51.07       45.44      7.88 o 
   6   3  19      357.30      346.19     16.92 o 
   7   3  19      422.05      433.59     18.82 o 
   8   3  19      414.05      464.68     25.65 o 
   9   3  19        5.00       15.43      6.27 o 
  10   3  19      546.17      521.61     29.47 o 
  11   3  19      434.55      396.09     20.69 o 
   0   4  19        2.30       20.98      8.78 o 
   1   4  19      464.28      445.71     17.33 o 
   2   4  19       22.13       23.20      5.97 o 
   3   4  19      305.64      303.48     15.23 o 
   4   4  19     1071.49     1112.10     25.07 o 
   5   4  19      138.64      134.35     11.90 o 
   6   4  19        9.32       19.49      5.66 o 
   7   4  19       60.65       45.65      8.11 o 
   8   4  19     1026.80      998.90     45.09 o 
   9   4  19       21.71       26.12      6.64 o 
  10   4  19       22.89       23.75      6.36 o 
   1   5  19       14.29       23.77      6.70 o 
   2   5  19       66.68       66.84      9.56 o 
   3   5  19        6.61       12.11      6.32 o 
   4   5  19      203.12      207.95     13.12 o 
   5   5  19       35.74       47.08      8.69 o 
   6   5  19      151.11      149.16     14.94 o 
   7   5  19      134.50      120.21     11.49 o 
   8   5  19       41.11       28.11      6.46 o 
   0   6  19        2.20       12.85      9.53 o 
   1   6  19       82.25       70.96      8.61 o 
   2   6  19        0.53       14.60      6.38 o 
   3   6  19       24.00       28.98      9.20 o 
   4   6  19       63.71       46.15      8.18 o 
   5   6  19      148.11      123.05     13.35 o 
   6   6  19      408.77      401.07     41.23 o 
   0   0  20     2091.67     1953.98     75.76 o 
   1   0  20      289.50      251.60     19.46 o 
   2   0  20       41.22       32.46     10.65 o 
   3   0  20       66.34       77.86     13.11 o 
   4   0  20       99.10       96.95     13.09 o 
   5   0  20      247.61      223.76     19.12 o 
   6   0  20      881.23      934.69     29.32 o 
   7   0  20        4.88       26.29      9.89 o 
   8   0  20      488.20      547.72     24.35 o 
   9   0  20      322.93      324.15     21.68 o 
  10   0  20       52.87       51.95     11.21 o 
  11   0  20      468.28      484.20     55.49 o 
   1   1  20      187.21      203.77     11.90 o 
   2   1  20       46.28       38.80      7.56 o 
   3   1  20        6.47       24.18      7.54 o 
   4   1  20        0.25       16.89      6.45 o 
   5   1  20      147.33      136.93     10.12 o 
   6   1  20        7.24       23.74      6.99 o 
   7   1  20      155.50      143.27     10.88 o 
   8   1  20      258.80      265.84     13.07 o 
   9   1  20       57.43       45.91      7.99 o 
  10   1  20      374.43      397.50     23.09 o 
  11   1  20      276.30      253.58     19.87 o 
   0   2  20        2.78       32.81     13.82 o 
   1   2  20       80.70       75.26      8.95 o 
   2   2  20        3.30       24.02      6.58 o 
   3   2  20       21.97       27.70      6.57 o 
   4   2  20      963.02      931.34     23.54 o 
   5   2  20      610.76      606.92     19.21 o 
   6   2  20        4.04       24.52      7.42 o 
   7   2  20       63.94       72.01      8.84 o 
   8   2  20      607.32      626.56     19.22 o 
   9   2  20       14.91       32.49      7.81 o 
  10   2  20      406.81      370.17     19.50 o 
  11   2  20       35.45       30.60      6.28 o 
   1   3  20       66.22       53.37      9.61 o 
   2   3  20      519.09      552.29     18.97 o 
   3   3  20        3.25       16.07      5.93 o 
   4   3  20      640.76      627.95     20.34 o 
   5   3  20      212.67      211.77     13.60 o 
   6   3  20       84.21       64.60      8.06 o 
   7   3  20       20.75       29.97      7.31 o 
   8   3  20       20.70       25.94      7.23 o 
   9   3  20       92.45       51.21      8.36 o 
  10   3  20      179.28      133.08     12.18 o 
   0   4  20     1042.22     1018.48     35.00 o 
   1   4  20      154.84      176.96     12.08 o 
   2   4  20      157.89      144.81     11.57 o 
   3   4  20        8.08       24.45      7.74 o 
   4   4  20      172.22      176.18     12.70 o 
   5   4  20        0.33       23.14      7.14 o 
   6   4  20       28.45       32.81      8.46 o 
   7   4  20       41.51       29.76      7.41 o 
   8   4  20        8.44       22.85      5.61 o 
   9   4  20      128.49      115.36     13.18 o 
   1   5  20        2.89       20.29      7.30 o 
   2   5  20      292.60      286.61     18.35 o 
   3   5  20      373.44      399.26     24.02 o 
   4   5  20     1727.56     2002.40     67.34 o 
   5   5  20       79.60       69.34      9.19 o 
   6   5  20      298.66      283.47     16.99 o 
   7   5  20       12.57       27.35      8.03 o 
   0   6  20      543.50      523.46     28.18 o 
   1   6  20       10.35       24.30      7.24 o 
   2   6  20      120.63       98.93     10.32 o 
   3   6  20        1.54       16.36      6.32 o 
   1   1  21        0.21       19.80      6.27 o 
   2   1  21      540.46      558.03     17.64 o 
   3   1  21      172.51      166.55     11.03 o 
   4   1  21      610.71      620.86     18.22 o 
   5   1  21      207.05      201.39     12.36 o 
   6   1  21      119.94       86.16      9.23 o 
   7   1  21        3.74       15.06      5.76 o 
   8   1  21      462.68      431.67     22.76 o 
   9   1  21      261.26      200.36     14.26 o 
  10   1  21      568.87      545.24     23.30 o 
   0   2  21     4106.95     3850.65    106.62 o 
   1   2  21      108.40      118.80     10.97 o 
   2   2  21       99.55      118.87     10.58 o 
   3   2  21       29.99       35.67      7.19 o 
   4   2  21       22.07       24.64      6.62 o 
   5   2  21       13.15       18.04      5.62 o 
   6   2  21     2151.73     2274.78     36.45 o 
   7   2  21       18.80       20.00      5.77 o 
   8   2  21      792.05      785.42     34.67 o 
   9   2  21       40.30       34.09      7.10 o 
  10   2  21       90.01       56.61      8.82 o 
   1   3  21        1.69       19.90      6.26 o 
   2   3  21      514.30      515.55     26.45 o 
   3   3  21       55.63       64.97      8.72 o 
   4   3  21      610.36      634.59     20.73 o 
   5   3  21      131.76      128.24     12.13 o 
   6   3  21       67.12       55.07      8.10 o 
   7   3  21       59.53       59.02      9.14 o 
   8   3  21       42.53       32.64      8.94 o 
   9   3  21      413.01      384.06     23.78 o 
   0   4  21        0.42       17.36     10.22 o 
   1   4  21       18.79       35.86      8.13 o 
   2   4  21       20.25       25.98      6.91 o 
   3   4  21        6.94       18.87      6.67 o 
   4   4  21       21.21       25.37      6.31 o 
   5   4  21      237.93      234.71     16.48 o 
   6   4  21       11.99       15.84      5.71 o 
   7   4  21      388.39      380.64     22.61 o 
   1   5  21       21.09       28.87      6.93 o 
   2   5  21      211.15      212.54     14.76 o 
   3   5  21      236.24      221.03     16.06 o 
   4   5  21      313.48      242.44     17.50 o 
   5   5  21       37.95       43.98      8.73 o 
   0   0  22     4454.66     4373.20    232.42 o 
   1   0  22      181.11      144.48     15.01 o 
   2   0  22       69.54       79.13     13.71 o 
   3   0  22      227.48      166.91     15.83 o 
   4   0  22      157.68      123.12     15.50 o 
   5   0  22       51.85       46.53     12.87 o 
   6   0  22     2208.95     2391.40     47.03 o 
   7   0  22       37.38       42.31     12.59 o 
   8   0  22       91.73       93.37     14.17 o 
   9   0  22       80.59       72.21     12.23 o 
   1   1  22       22.96       37.97      7.43 o 
   2   1  22      345.33      332.39     15.53 o 
   3   1  22       20.55       35.15      8.05 o 
   4   1  22     1236.80     1272.11     26.61 o 
   5   1  22       16.26       26.20      7.10 o 
   6   1  22      135.73      136.39     11.48 o 
   7   1  22       34.17       31.40      7.80 o 
   8   1  22        5.80       20.43      6.55 o 
   9   1  22        0.05       19.94      5.99 o 
   0   2  22       93.64       87.68     14.58 o 
   1   2  22      145.48      158.66     12.17 o 
   2   2  22       97.07       97.11     11.23 o 
   3   2  22        0.08       12.35      6.07 o 
   4   2  22      150.19      159.00     12.55 o 
   5   2  22       85.59       76.29      9.81 o 
   6   2  22       60.59       66.13      9.16 o 
   7   2  22       24.18       28.53      6.83 o 
   8   2  22      364.14      412.66     18.86 o 
   1   3  22       82.96       68.29      9.25 o 
   2   3  22      185.91      186.31     15.22 o 
   3   3  22        0.04       27.11      7.64 o 
   4   3  22       20.07       23.50      8.37 o 
   5   3  22       38.90       53.94      8.65 o 
   6   3  22        0.02       25.53      8.74 o 
   7   3  22       44.59       32.37      7.88 o 
   0   4  22     1507.76     1648.65     85.09 o 
   1   4  22        7.05       29.55      7.98 o 
   2   4  22      167.58      147.07     12.65 o 
   3   4  22      128.44      124.44     12.48 o 
   4   4  22      100.19       84.90      9.55 o 
   5   4  22        5.07       22.24      6.27 o 
   1   5  22       33.54       40.95      7.79 o 
   1   1  23       44.70       52.21      9.51 o 
   2   1  23      567.30      562.99     18.88 o 
   3   1  23        4.93       23.96      7.04 o 
   4   1  23      274.95      234.06     16.33 o 
   5   1  23       56.60       68.86      9.55 o 
   6   1  23       57.94       56.40      8.74 o 
   7   1  23      202.95      190.56     13.49 o 
   0   2  23      627.82      610.46     40.16 o 
   1   2  23       17.54       25.15      7.22 o 
   2   2  23       77.02       88.00     11.02 o 
   3   2  23      106.08      106.50     12.87 o 
   4   2  23       16.09       33.61      9.15 o 
   5   2  23       37.10       45.45      8.75 o 
   6   2  23     1572.34     1658.91     45.63 o 
   1   3  23       59.41       68.24      9.23 o 
   2   3  23      436.08      488.88     26.14 o 
   3   3  23       98.66       95.60     10.84 o 
   4   3  23      205.95      164.01     13.20 o 
   5   3  23        0.46       17.87      6.49 o 
   0   4  23        3.38       16.86      9.28 o 
   1   4  23      143.07      105.68     11.74 o 
   2   4  23      245.22      236.26     16.82 o 
   0   0  24      765.01      861.69    143.05 o 
   1   0  24       28.20       76.90     19.25 o 
   2   0  24      116.73      122.93     15.73 o 
   3   0  24      450.09      456.17     31.87 o 
   4   0  24      815.22      759.96     44.33 o 
   5   0  24      482.09      456.66     42.60 o 
   1   1  24        3.29       13.23      6.54 o 
   2   1  24      380.34      398.99     21.76 o 
   3   1  24        2.75       29.24      9.09 o 
   4   1  24      134.04      115.56     13.03 o 
   5   1  24        7.31       24.94      7.83 o 
   0   2  24       19.76       49.03     14.71 o 
   1   2  24       40.39       49.78      8.47 o 
   2   2  24      171.44      144.83     13.86 o 
   3   2  24        9.23       20.36      6.99 o 
   4   2  24       33.78       34.07      8.78 o 
   1   3  24       61.12       67.33      8.03 o 
                                                 
